# Supplementary material for: Aeromonas salmonicida subsp. salmonicida in the light of its type-three secretion system
Source: Microb Biotechnol. 2013 Oct 7;7(5):381–400. doi: 10.1111/1751-7915.12091 (PMC4229320; doi:10.1111/1751-7915.12091)
Supplement: Table S1 — Profound analysis and comparison of published Aeromonas genomes. Grey: conserved ORFs; light green: ORFs specific of the species; yellow: IS630; pink: other IS elements; red: putative or characterized virulence factors; mauve: ORFs for resistance to antibiotic or heavy metal; dark green: ORFs associated to pili, fimbriae or flagella; blue: ORFs associated with phage; cyan: tRNA and rRNA; orange: ORFs with homology to eukaryotic genes. Aeromonas salmonicida subsp. salmonicida A449, A. salmonicida subsp. achromogenes AS03, A. salmonicida (ATCC7966, ML09-119 and SSU), A. caviae Ae398, A. veronii (B565, AMC34, AMC35, AER39 and AER397), A. aquariorum AAK1, and A. diversa 2478-85. [file mbt20007-0381-sd2.xls]

## Sheet: Aeromonas ORFs
Function	Comment	Locus A. salmonicida A449	A. salmonicida 01-B526	A. achromogenes AS03	A. hydrophila ATCC 7966	Aeromonas hydrophila ML09-119	A. hydrophila SSU	A. caviae Ae398	A. veronii B565	A. veronii AMC34	A. veronii AMC35	A. veronii AER39	A. veronii AER397	A. aquarorium AAK1	A. diversa 2478-85	Other Species	Locus	Comment
chromosomal replication initiator protein DnaA		ASA_0001	IYQ_19496	AS03_01480	AHA_0001	AHML_00005	HMPREF1171_03540	AcavA_010100000285	B565_0001	HMPREF1168_00848	HMPREF1170_00447	HMPREF1167_03132	HMPREF1169_03678	AaquA_010100017161
DNA polymerase III beta-subunit		ASA_0002	IYQ_19491	AS03_01475	AHA_0002	AHML_00010	HMPREF1171_03539	AcavA_010100000290	B565_0002	HMPREF1168_00847	HMPREF1170_00446	HMPREF1167_03131	HMPREF1169_03677	AaquA_010100017166
DNA replication and repair protein RecF		ASA_0003	potential frameshift	AS03_01470	AHA_0003	AHML_00015	HMPREF1171_03538	AcavA_010100000295	B565_0003	HMPREF1168_00846	HMPREF1170_00445	HMPREF1167_03130	HMPREF1169_03676	AaquA_010100017171
DNA gyrase subunit B		ASA_0004	IYQ_19476	AS03_01465	AHA_0004	AHML_00020	HMPREF1171_03537	AcavA_010100000300	B565_0004	HMPREF1168_00845	HMPREF1170_00444	HMPREF1167_03129	HMPREF1169_03675	AaquA_010100017176
AraC-like transcriptional regulator		/	/	/	/	/	HMPREF1171_03536	AcavA_010100000305	B565_0005	HMPREF1168_00842	HMPREF1170_00443	HMPREF1167_03126	HMPREF1169_03674	/		Geobacter sp. M18	GM18_3848
beta-lactamase-like protein		/	/	/	/	/	HMPREF1171_03535	AcavA_010100000310	B565_0006	HMPREF1168_00841	HMPREF1170_00442	HMPREF1167_03125	HMPREF1169_03673	/		Pseudomonas fluorescens Pf0-1	Pfl01_2954
acetyltransferase, GNAT family, COG0454 Histone acetyltransferase HPA2		ASA_0005	IYQ_19471	AS03_01460	/	/	/	/	/	/	/	/	/	/		Yokenella regensburgei ATCC 43003	ZP_09387808.1
glyoxalase family protein		ASA_0006	IYQ_19466	AS03_01455	AHA_0005	AHML_00025	/	/	/	HMPREF1168_00844	/	HMPREF1167_03128	/	AaquA_010100017181		Pseudogulbenkiania sp. NH8B	NH8B_3658
transcriptional regulator, DeoR family		ASA_0007	IYQ_19461	AS03_01450	AHA_0006	AHML_00030	/	/	/	HMPREF1168_00843	/	HMPREF1167_03127	/	AaquA_010100017186		Acidithiobacillus thiooxidans ATCC 19377	ZP_09997027.1
16 kDa heat shock protein A		ASA_0008	IYQ_19456	AS03_01445	AHA_0007	AHML_00035	HMPREF1171_03534	AcavA_010100000315	B565_0007	HMPREF1168_00840	HMPREF1170_00441	HMPREF1167_03124	HMPREF1169_03672	AaquA_010100017191
16 kDa heat shock protein B		ASA_0009	IYQ_19451	AS03_01440	AHA_0008	AHML_00040	HMPREF1171_03533	AcavA_010100000320	B565_0008	HMPREF1168_00839	HMPREF1170_00440	HMPREF1167_03123	HMPREF1169_03671	AaquA_010100017196
putative type III secretion effector protein, AopS	in frame TAA, internal stem-loop at 3' end location in v. para, homologue to EHI50915.1 A salmonicida 01-B526	ASA_0010	IYQ_19433, IYQ_19438	AS03_16755	/	/	/	/	/	/	/	/	/	/		Vibrio parahaemolyticus RIMD 2210633	VP1686
putative type III secretion chaperone Aops		ASA_0011	IYQ_19428	AS03_16760	/	/	/	/	/	/	/	/	/	/		Photorhabdus asymbiotica subsp. asymbiotica ATCC 43949	PAU_02569
valine-pyruvate aminotransferase		ASA_0012	IYQ_19423	AS03_16765	AHA_0009	AHML_00045	HMPREF1171_03532	AcavA_010100000325	B565_0009	HMPREF1168_00838	HMPREF1170_00439	HMPREF1167_03122	HMPREF1169_03670	AaquA_010100017201
hypothetical		ASA_0013	IYQ_19418	AS03_16770	AHA_0011	AHML_00050	HMPREF1171_03531	AcavA_010100000330	/	HMPREF1168_00837	HMPREF1170_00438	HMPREF1167_03121	HMPREF1169_03669	AaquA_010100017206		/
transcriptional regulator, AraC family	frameshift due to 10 bp deletion	ASA_0014	potential frameshift	AS03_16775, AS03_16780, pseudogene	AHA_0010	AHML_00055	HMPREF1171_03530	AcavA_010100000335	B565_0010	HMPREF1168_00836	HMPREF1170_00437	HMPREF1167_03120	HMPREF1169_03668	AaquA_010100017211
multidrug resistance protein D, Bcr/CflA subfamily	frameshift due to 10 bp duplication. Also, in frame TGA	ASA_0015	potential frameshift	AS03_16785	AHA_0012	AHML_00060	HMPREF1171_03529	AcavA_010100000340	B565_0011	HMPREF1168_00835	HMPREF1170_00436	HMPREF1167_03119	HMPREF1169_03667	AaquA_010100017216
two-component system potassium response regulator KdpE		ASA_0016	IYQ_19388, IYQ_19393	AS03_16790	AHA_0013	AHML_00065	HMPREF1171_03528	AcavA_010100000345	B565_0012	HMPREF1168_00834	HMPREF1170_00435	HMPREF1167_03118	HMPREF1169_03666	AaquA_010100017221
two-component system potassium sensor histidine kinase KdpD		ASA_0017	IYQ_19383	/	AHA_0014	AHML_00070	HMPREF1171_03527	AcavA_010100000350	B565_0013	HMPREF1168_00833	HMPREF1170_00434	HMPREF1167_03117	HMPREF1169_03665	AaquA_010100017226
potassium-transporting ATPase, C chain		ASA_0018	IYQ_19378	/	AHA_0015	AHML_00075	HMPREF1171_03526	AcavA_010100000355	B565_0014	HMPREF1168_00832	HMPREF1170_00433	HMPREF1167_03116	HMPREF1169_03664	AaquA_010100017231
potassium-transporting ATPase, B subunit		ASA_0019	IYQ_19373	/	AHA_0016	AHML_00080	HMPREF1171_03525	AcavA_010100000360	B565_0015	HMPREF1168_00831	HMPREF1170_00432	HMPREF1167_03115	HMPREF1169_03663	AaquA_010100017236, AaquA_010100017241
potassium-transporting ATPase, A chain		ASA_0020	IYQ_19368	AS03_16795	AHA_0017	AHML_00085, AHML_00090	HMPREF1171_03524	AcavA_010100000365	B565_0016	HMPREF1168_00830	HMPREF1170_00431	HMPREF1167_03114	HMPREF1169_03662	AaquA_010100017246
hypothetical		/	/	/	/	/	/	/	/	/	HMPREF1170_00430	HMPREF1167_03113	HMPREF1169_03661	/		/
putative K+-transporting ATPase, F subunit KdpF		/	/	/	AHA_0018	/	/	/	/	/	/	/	/	/		/
hydrolase, TatD family protein		/	/	/	/	/	/	AcavA_010100000370	/	/	/	/	/	/		Pseudoalteromonas sp. SM9913	PSM_A2612
COG0603 Predicted PP-loop superfamily ATPase		/	/	/	/	/	/	AcavA_010100000375	/	/	/	/	/	/		Pseudoalteromonas sp. SM9913	PSM_A2613
hypothetical		/	/	/	/	/	/	AcavA_010100000380	/	/	/	/	/	/		Pseudoalteromonas sp. SM9913	PSM_A2614
hypothetical		/	/	/	/	/	/	AcavA_010100000385	/	/	/	/	/	/		/	/
ATPase, KAP family P-loop domain protein		/	/	/	/	/	/	AcavA_010100000390	/	/	/	/	/	/		Pseudoalteromonas sp. SM9913	PSM_A2619
transposase		/	/	/	/	/	/	/	/	HMPREF1168_00829, homologous to HMPREF1168_02199, HMPREF1168_03543	/	/	/	/		Grimontia hollisae CIP 101886	ZP_06051382.1
glutathione oxidoreductase		ASA_0021	IYQ_19363	AS03_16800	AHA_0019	AHML_00095	HMPREF1171_03523	AcavA_010100000395	B565_0017	HMPREF1168_00828	HMPREF1170_00429	HMPREF1167_03112	HMPREF1169_03660	AaquA_010100017256
two-component system sensor histidine kinase		ASA_0022	IYQ_19358	AS03_16801	AHA_0020	AHML_00100	HMPREF1171_03522	AcavA_010100000400	B565_0018	HMPREF1168_00827	HMPREF1170_00428	HMPREF1167_03111	HMPREF1169_03659	AaquA_010100017261
multidrug resistance protein		ASA_0023	IYQ_19353	AS03_16805	AHA_0021	AHML_00105	HMPREF1171_03521	AcavA_010100000405	B565_0019	HMPREF1168_00826	HMPREF1170_00427	HMPREF1167_03110	HMPREF1169_03658	AaquA_010100017266
membrane-fusion protein		ASA_0024	IYQ_19348	AS03_16806	AHA_0022	AHML_00110	HMPREF1171_03520	AcavA_010100000410	B565_0020	HMPREF1168_00825	HMPREF1170_00426	HMPREF1167_03109	HMPREF1169_03657	AaquA_010100017271
transcriptional regulator, TetR family		ASA_0025	IYQ_19343	?	AHA_0023	AHML_00115	HMPREF1171_03519	AcavA_010100000415	B565_0021	HMPREF1168_00824	HMPREF1170_00425	HMPREF1167_03108	HMPREF1169_03656	AaquA_010100017276
tRNA-Arg		ASA_0026	IYQ_t19451	?	AHA_0024	AHML_t22322	HMPREF1171_04531	AcavA_010100t00422	B565_t001	HMPREF1168_04135	HMPREF1170_04051	HMPREF1167_04022	HMPREF1169_04073	AaquA_010100t17528
tRNA-His		ASA_0027	IYQ_t19449	?	AHA_0025	AHML_t22324	HMPREF1171_04530	AcavA_010100t00424	B565_t002	HMPREF1168_04134	HMPREF1170_04050	HMPREF1167_04021	HMPREF1169_04072	AaquA_010100t17530
tRNA-Leu		ASA_0028	IYQ_t19447	?	AHA_0026	AHML_t22326	HMPREF1171_04529	?	B565_t003	HMPREF1168_04133	HMPREF1170_04049	HMPREF1167_04020	HMPREF1169_04071	AaquA_010100t17532
tRNA-Pro		ASA_0029	IYQ_t19445	?	AHA_0027	AHML_t22328	HMPREF1171_04528	AcavA_010100t00636	B565_t004	HMPREF1168_04132	HMPREF1170_04048	HMPREF1167_04019	HMPREF1169_04070	AaquA_010100t17534
hypothetical		/	/	?	/	/	/	/	/	/	/	/	/	C24g0065		Psychromonas sp. CNPT3	PCNPT3_13590
hypothetical		/	/	?	/	/	/	/	/	/	/	/	/	C24g0066		Serratia symbiotica str. Tucson	SSYM_0303
ricin-type beta-trefoil lectin domain-containing protein		ASA_0030	IYQ_19338	AS03_16255	AHA_0028	AHML_00120	HMPREF1171_03518	AcavA_010100000429	B565_0022	HMPREF1168_00823	HMPREF1170_00424	HMPREF1167_03107	HMPREF1169_03655	AaquA_010100017281
Lectin A, Ricin B lectin		/	/	/	/	/	HMPREF1171_03517	/	/	/	/	/	/	AaquA_010100017286		Laribacter hongkongensis HLHK9	LHK_01331
pyruvate kinase		/	/	/	AHA_0029	AHML_00125	/	/	/	/	/	/	/	/		Vibrio parahaemolyticus RIMD 2210633	VPA0823
sugar phosphate permease		/	/	/	AHA_0030	AHML_00130	HMPREF1171_03516	/	/	/	/	/	/	AaquA_010100017291		Vibrio parahaemolyticus RIMD 2210633	VPA0824
ABC-type Fe3+ transport system, periplasmic component, PgtC		/	/	/	AHA_0031	AHML_00135	HMPREF1171_03515	/	/	/	/	/	/	AaquA_010100017296		Vibrio parahaemolyticus RIMD 2210633	VPA0825
phosphoglycerate transport regulatory protein PgtB		/	/	/	AHA_0032	AHML_00140	HMPREF1171_03514	/	/	/	/	/	/	AaquA_010100017301		Vibrio parahaemolyticus RIMD 2210633	VPA0826
C4-dicarboxylate transport transcriptional regulatory protein DctD		/	/	/	AHA_0033	AHML_00145	HMPREF1171_03513	/	/	/	/	/	/	AaquA_010100017306		Vibrio parahaemolyticus RIMD 2210633	VPA0827
hypothetical		/	/	/	AHA_0034	AHML_00150	/	/	/	/	/	/	/	/		Acinetobacter baumannii ATCC 19606 = CIP 70.34	ZP_05829632.1
Cof family hydrolase of the HAD superfamily		ASA_0031	IYQ_19333	AS03_16250	AHA_0035	AHML_00155	HMPREF1171_03512	AcavA_010100000434	B565_0023	HMPREF1168_00822	HMPREF1170_00423	HMPREF1167_03106	HMPREF1169_03654	AaquA_010100017311
lysophospholipase L2		ASA_0032	IYQ_19328	AS03_16245	AHA_0036	AHML_00160	HMPREF1171_03511	AcavA_010100000439	B565_0024	HMPREF1168_00821	HMPREF1170_00422	HMPREF1167_03105	HMPREF1169_03653	AaquA_010100017316
chloramphenicol acetyltransferase		/	/	/	AHA_0037	AHML_00165	HMPREF1171_03510	AcavA_010100000444	B565_0025	/	HMPREF1170_00421	HMPREF1167_03104	HMPREF1169_03652	AaquA_010100017321
tRNA (guanosine-2'-O-)-methyltransferase		ASA_0033	IYQ_19323	AS03_16240	AHA_0038	AHML_00170	HMPREF1171_03509	AcavA_010100000449	B565_0026	HMPREF1168_00820	HMPREF1170_00420	HMPREF1167_03103	HMPREF1169_03651	AaquA_010100017326
guanosine-3',5'-bis(diphosphate)3'-pyrophosphohydrolase		ASA_0034	IYQ_19318	AS03_16235	AHA_0039	AHML_00175	HMPREF1171_03508	AcavA_010100000454	B565_0027	HMPREF1168_00819	HMPREF1170_00419	HMPREF1167_03102	HMPREF1169_03650	AaquA_010100017331
DNA-directed RNA polymerase, omega subunit		ASA_0035	IYQ_19313	AS03_16230	AHA_0040	AHML_00180	HMPREF1171_03507	AcavA_010100000459	B565_0028	HMPREF1168_00818	HMPREF1170_00418	HMPREF1167_03101	HMPREF1169_03649	AaquA_010100017336
guanylate kinase		ASA_0036	IYQ_19308,IYQ_19303	AS03_16225	AHA_0041	AHML_00185	HMPREF1171_03506	AcavA_010100000464	B565_0029	HMPREF1168_00817	HMPREF1170_00417	HMPREF1167_03100	HMPREF1169_03648	AaquA_010100017341
Guanylate kinase		/	fragment IYQ_19303	AS03_16220	fragment AHA_0041	/	/	/	B565_0030	/	/	/	/	/		/
ADP-heptose-LPS heptosyltransferase III, WaaC		ASA_0037	IYQ_19298	AS03_16215	AHA_0042, ACA14486.1	AHML_00190	HMPREF1171_03505	AcavA_010100000469	B565_0031	HMPREF1168_00816	HMPREF1170_00416	HMPREF1167_03099	HMPREF1169_03647	AaquA_010100017346
3-deoxy-D-manno-octulosonic-acid transferase, KdkA		ASA_0038	IYQ_19293	AS03_16210	AHA_0043	AHML_00195	HMPREF1171_03504	AcavA_010100000474	B565_0032	HMPREF1168_00815	HMPREF1170_00415	HMPREF1167_03098	HMPREF1169_03646	AaquA_010100017351
GGDEF domain protein		ASA_0039	IYQ_19288	AS03_16205	AHA_0044	AHML_00200	HMPREF1171_03503	AcavA_010100000479	B565_0033	HMPREF1168_00814	HMPREF1170_00414	HMPREF1167_03097	HMPREF1169_03645	AaquA_010100017356
MadN protein, drug/metabolite transporter superfamily permease		ASA_0040	IYQ_19283	AS03_16200	AHA_0045	AHML_00205	HMPREF1171_03502	AcavA_010100000484	B565_0034	HMPREF1168_00813	HMPREF1170_00413	HMPREF1167_03096	HMPREF1169_03644	AaquA_010100017361
hypothetical		ASA_0041	IYQ_19278	AS03_16195	AHA_0046	AHML_00210	HMPREF1171_03501	AcavA_010100000489	B565_0035	HMPREF1168_00812	HMPREF1170_00412	HMPREF1167_03095	HMPREF1169_03643	AaquA_010100017366
hypothetical		ASA_0042	IYQ_19273	AS03_16190	AHA_0047	AHML_00215	HMPREF1171_03500	AcavA_010100000494	B565_0036	HMPREF1168_00811	HMPREF1170_00411	HMPREF1167_03094	HMPREF1169_03642	AaquA_010100017371		/
conserved integral membrane protein		ASA_0043	IYQ_19268	AS03_16185	AHA_0048	AHML_00220	HMPREF1171_03499	AcavA_010100000499	B565_0037	HMPREF1168_00810	HMPREF1170_00410	HMPREF1167_03093	HMPREF1169_03641	AaquA_010100017376
transcriptional regulator, LysR family		ASA_0044	IYQ_19263	AS03_23570, pseudogene	AHA_0050	AHML_00225	HMPREF1171_03498	AcavA_010100000504	B565_0038	HMPREF1168_00809	HMPREF1170_00409	HMPREF1167_03092	HMPREF1169_03640	AaquA_010100017381
tryptophanyl-tRNA synthetase		ASA_0045	IYQ_19258	AS03_16180, AS03_20220	AHA_0049	AHML_00230	HMPREF1171_03497	AcavA_010100000509	B565_0039	HMPREF1168_00808	HMPREF1170_00408	HMPREF1167_03091	HMPREF1169_03639	AaquA_010100017386
TnsA endonuclease		/	/	AS03_16175	/		/	/	/	/	/	/	/	/
universal stress protein A		ASA_0046	IYQ_19253	AS03_19975, AS03_20225	AHA_0051	AHML_00235	HMPREF1171_03496	AcavA_010100000514	B565_0040	HMPREF1168_00807	HMPREF1170_00407	HMPREF1167_03090	HMPREF1169_03638	AaquA_010100017391
hypothetical		/	/	/	/		/	AcavA_010100000519	/	/	/	/	/	/		/
short-chain alcohol dehydrogenase family protein, trans-2-enoyl-CoA reductase		ASA_0047	IYQ_19248	AS03_20230	AHA_0052	AHML_00240	HMPREF1171_03495	AcavA_010100000524	B565_0041	HMPREF1168_00806	HMPREF1170_00406	HMPREF1167_03089	HMPREF1169_03637	AaquA_010100017396
hypothetical		/	IYQ_19243	/	/		/	/	/	/	/	/	/	/		/
GGDEF domain protein	frameshift due to 95 bp deletion	ASA_0048	IYQ_19238, IYQ_19233	AS03_20235	AHA_0053	AHML_00245	HMPREF1171_03494	AcavA_010100000529	/	/	/	/	/	AaquA_010100017401
nonheme iron-containing ferritin		ASA_0049	IYQ_19228	AS03_20240	AHA_0054	AHML_00250	HMPREF1171_03493	AcavA_010100000534	B565_0042	HMPREF1168_00805	HMPREF1170_00405	HMPREF1167_03088	HMPREF1169_03636	AaquA_010100017406
predicted flavoprotein		ASA_0050	IYQ_19223	AS03_21185	AHA_0055	AHML_00255	HMPREF1171_03492	AcavA_010100000539	B565_0043	HMPREF1168_00804	HMPREF1170_00404	HMPREF1167_03087	HMPREF1169_03635	AaquA_010100017411
TnsA endonuclease		/	/	/	/	AHML_00260	/	/	/	/	/	/	/	/
Tn7-like transposition protein B		/	/	/	/	AHML_00265	/	/	/	/	/	/	/	/
TnsC ATPase		/	/	/	/	AHML_00270	/	/	/	/	/	/	/	/
helix-turn-helix domain-containing protein		/	/	/	/	AHML_00275	/	/	/	/	/	/	/	/	B224_001925	Dickeya dadantii Ech703	ACS87784.1
HipA, serine/threonine protein kinase		/	/	/	/	AHML_00280	/	/	/	/	/	/	/	/	B224_001924	Dickeya dadantii 3937	Dda3937_01065
Xis excisionase		/	/	/	/	AHML_00285	/	/	/	/	/	/	/	/		Pseudomonas stutzeri CCUG 29243	A458_04680
type I site-specific deoxyribonuclease, HsdR family protein		/	/	/	/	AHML_00290	/	/	/	/	/	/	/	/		Pseudomonas stutzeri	WP_017245564.1
DNA replication and repair protein recF		/	/	/	/	AHML_00295	/	/	/	/	/	/	/	/		Pseudomonas stutzeri	WP_017245563.1
ATP-dependent DNA helicase RecG		/	/	/	/	AHML_00300	/	/	/	/	/	/	/	/		Pseudomonas stutzeri	WP_017245562.1
restriction modification system DNA specificity domain-containing protein		/	/	/	/	AHML_00305	/	/	/	/	/	/	/	/		Bacteroides sp. CAG:633	CDB11183.1
anticodon nuclease		/	/	/	/	AHML_00310	/	/	/	/	/	/	/	/		Pseudomonas stutzeri	WP_017245674.1
type I restriction-modification protein subunit M		/	/	/	/	AHML_00315	/	/	/	/	/	/	/	/		Pseudomonas stutzeri	WP_017245675.1
hypothetical		/	/	/	/	AHML_00320	/	/	/	/	/	/	/	/		Escherichia coli	pNDM102337_171
two-component response regulator	homology to ASA_3732	/	homology to IYQ_12693	/	homology to AHA_0526	/	homology to HMPREF1171_04020	/	homology to B565_0481	HMPREF1168_00803	homology to HMPREF1170_03998	/	homology to HMPREF1169_03200	/
hypothetical		/	/	/	/	/	/	/	/	HMPREF1168_00802	/	/	/	/		Vibrio furnissii CIP 102972	VFA_002633
Fimbrial adaptor, MrxG		/	/	/	/	/	/	/	/	HMPREF1168_00801	/	/	/	/		Serratia odorifera 4Rx13	ZP_06189103.1
pili assembly chaperone, MfrD		/	/	/	/	/	/	/	/	HMPREF1168_00800	/	/	/	/		Serratia odorifera 4Rx13	ZP_06189099.1
fimbrial biogenesis outer membrane usher protein, MrfC		/	/	/	/	/	/	/	/	HMPREF1168_00799	/	/	/	/		Serratia odorifera 4Rx13	ZP_06189098.1
fimbrial protein domain-containing protein, fimbria A protein		/	/	/	/	/	/	/	/	HMPREF1168_00798	/	/	/	/		Serratia odorifera 4Rx13	ZP_06189096.1
fosmidomycin resistance protein		/	/	/	AHA_0056	AHML_00325	HMPREF1171_03491	AcavA_010100000544	/	/	/	/	/	AaquA_010100017416		Burkholderia gladioli BSR3	bgla_1g17480
lysine exporter family		ASA_0051	IYQ_19218	AS03_21180	AHA_0057	AHML_00330	HMPREF1171_03490	AcavA_010100000549	/	/	/	/	/	AaquA_010100017421
hypothetical		ASA_0052	IYQ_19213	AS03_21175	/	/	/	/	/	/	/	/	/	/		/
hypothetical		ASA_0053	IYQ_19208	AS03_21170	AHA_0058	AHML_00335	/	AcavA_010100000554	/	HMPREF1168_00794	/	/	/	AaquA_010100017426		Escherichia coli DEC5E	ECDEC5E_0148
hypothetical		/	/		AHA_0059	AHML_00340	/	AcavA_010100000559	/	HMPREF1168_00793	/	/	/	AaquA_010100017431		Escherichia coli DEC5E	ECDEC5E_0149
hypothetical receptor	frameshift due 1 bp deletion	ASA_0054	IYQ_19203		/	/	/	/	/	/	/	/	/	/		Enterobacter aerogenes KCTC 2190	EAE_12225
Mu-like prophage FluMu protein gp48		/	/		/	/	/	/	/	HMPREF1168_00740	/	/	/	/		Vibrio cholerae O395	VC0395_A0740
gp2.52		/	/		/	/	/	/	/	HMPREF1168_00739	/	/	/	/		Bacillus phage SPO1	YP_002300337.1
hypothetical	frameshift due to 22 bp deletion	ASA_0055			AHA_0060	AHML_00345	/	AcavA_010100000564	/	HMPREF1168_00738	/	/	/	AaquA_010100017436		Enterobacter aerogenes KCTC 2190	EAE_12220
hypothetical		ASA_0056			AHA_0060	/	/	AcavA_010100000564	/	HMPREF1168_00792	/	/	/	/		Proteus mirabilis ATCC 29906	ZP_03839401.1
hypothetical	interrupted by IS elements	ASA_0057, 3' part	IYQ_19183		AHA_0061	/	/	AcavA_010100000569	/	/	/	/	/	AaquA_010100017441		Klebsiella pneumoniae subsp. pneumoniae HS11286	KPHS_10280
transposase, ISAS9		ASA_0058	?		/	/	/	/	/	/	/	/	/	/
transposase, ISAS9		ASA_0059	?		/	/	/	/	/	/	/	/	/	/
transposase subunit 1, ISAS5		ASA_0060	?		/	/	/	/	/	/	/	/	/	/
transposase subunit 2, ISAS5		ASA_0061	?		/	/	/	/	/	/	/	/	/	/
hypothetical	interrupted by IS elements	ASA_0057, 5' part	IYQ_23205		AHA_0061	AHML_00350	/	AcavA_010100000569	/	HMPREF1168_00737	/	/	/	/		Klebsiella pneumoniae subsp. pneumoniae HS11286	KPHS_10280
fimbrillin MatB protein		ASA_0062	IYQ_23200		AHA_0062	AHML_00355	/	AcavA_010100000574	/	HMPREF1168_00736	/	/	/	AaquA_010100017446		Enterobacter aerogenes KCTC 2190	EAE_12210
two-component system response regulator EvgA		ASA_0063	IYQ_23195		AHA_0063	AHML_00360	/	AcavA_010100000579	/	HMPREF1168_00735	/	/	/	AaquA_010100017451		Shewanella sp. W3-18-1	Sputw3181_3903
two-component system sensor histidine kinase, virulence sensor protein BvgS	interrupted by IS element	ASA_0064, 5' part	IYQ_23190		AHA_0064	AHML_00365	/	AcavA_010100000584	/	/	/	/	/	Potential frameshift AaquA_010100017456, AaquA_010100017461		Shewanella sp. W3-18-1	Sputw3181_3904
IS3-family transposase, ISAS7		ASA_0065	?		/	/	/	/	/	/	/	/	/	/
IS3-family transposase, ISAS7		ASA_0066	?		/	/	/	/	/	/	/	/	/	/
two-component system sensor histidine kinase	interrupted by IS element	ASA_0064, 3' part	IYQ_23185		AHA_0064	AHML_00370	/	AcavA_010100000584	/	HMPREF1168_00734	/	/	/	/		Shewanella sp. W3-18-1	Sputw3181_3904
hypothetical , phosphoserine aminotransferase, COG0849 Actin-like ATPase involved in cell division		ASA_0067	IYQ_23180		AHA_0065	/	/	AcavA_010100000589	/	HMPREF1168_00733	/	/	/	AaquA_010100017466		gamma proteobacterium HTCC5015	ZP_05060770.1
two-component system sensor histidine kinase		ASA_0068	IYQ_23175		AHA_0066	AHML_00375	HMPREF1171_03489	AcavA_010100000594	B565_0044	HMPREF1168_00797	HMPREF1170_00403	HMPREF1167_03086	HMPREF1169_03634	AaquA_010100017471
two-component system response regulator		ASA_0069	IYQ_23170		AHA_0067	AHML_00380	HMPREF1171_03488	AcavA_010100000599	B565_0045	HMPREF1168_00796	HMPREF1170_00402	HMPREF1167_03085	HMPREF1169_03633	AaquA_010100017476
major facilitator superfamily protein, inner membrane protein YhjX		ASA_0070	IYQ_23165		AHA_0068	AHML_00385	HMPREF1171_03487	AcavA_010100000604	B565_0046	HMPREF1168_00795	HMPREF1170_00401	HMPREF1167_03084	HMPREF1169_03632	AaquA_010100017481
phosphoribosylaminoimidazole carboxylase, ATPase subunit		ASA_0071	IYQ_23160	AS03_19695	AHA_0069	AHML_00390	HMPREF1171_03486	AcavA_010100000609	B565_0047	HMPREF1168_00732	HMPREF1170_00400	HMPREF1167_03083	HMPREF1169_03631	AaquA_010100017486
phosphoribosylaminoimidazole carboxylase, catalytic subunit		ASA_0072	IYQ_23155	AS03_19700	AHA_0070	AHML_00395	HMPREF1171_03485	AcavA_010100000614	B565_0048	HMPREF1168_00731	HMPREF1170_00399	HMPREF1167_03082	HMPREF1169_03630	AaquA_010100017491
hypothetical		ASA_0073	IYQ_23150	AS03_19705	AHA_0071	AHML_00400	HMPREF1171_03484	/	B565_0049	HMPREF1168_00730	HMPREF1170_00398	HMPREF1167_03081	HMPREF1169_03629	AaquA_010100017496		Comamonas testosteroni ATCC 11996	CTATCC11996_07178
hypothetical, permease		ASA_0074	IYQ_23145	AS03_19710	AHA_0072	AHML_00405	HMPREF1171_03483	/	B565_0050	HMPREF1168_00729	HMPREF1170_00397	HMPREF1167_03080	HMPREF1169_03628	AaquA_010100017501		Comamonas testosteroni ATCC 11996	CTATCC11996_07183
transcriptional regulator, LysR family		ASA_0075	IYQ_23140	AS03_19715	AHA_0073	AHML_00410	HMPREF1171_03482	/	B565_0051	HMPREF1168_00728	HMPREF1170_00396	HMPREF1167_03079	HMPREF1169_03627	AaquA_010100017506		Comamonas testosteroni ATCC 11996	CTATCC11996_07193
vitamin B12 transporter btuB precursor		ASA_0076	IYQ_23135	AS03_19720	AHA_0074	AHML_00415	HMPREF1171_03481	AcavA_010100000619	B565_0052	HMPREF1168_00727	HMPREF1170_00395	HMPREF1167_03078	HMPREF1169_03626	AaquA_010100017511		Escherichia fergusonii ECD227	EGC97151.1
glutamate racemase		ASA_0077	IYQ_23130	AS03_19725	AHA_0075	AHML_00420	HMPREF1171_03480	AcavA_010100000624	B565_0053	HMPREF1168_00726	HMPREF1170_00394	HMPREF1167_03077	HMPREF1169_03625	AaquA_010100017516
RNA-binding protein		ASA_0078	IYQ_23125	AS03_19730	AHA_0076	AHML_00425	HMPREF1171_03479	AcavA_010100000629	B565_0054	HMPREF1168_00725	HMPREF1170_00393	HMPREF1167_03076	HMPREF1169_03624	AaquA_010100017521
hypothetical		/	/	/	/	/	HMPREF1171_03478	/	/	/	/	/	/	/		Escherichia coli UTI89	ABE09160.1
16S ribosomal RNA		ASA_0079	?	?	AHA_4246	AHML_r22568		?	B565_r001	?	HMPREF1170_04131	HMPREF1167_04056	?	?
tRNA-Glu		ASA_0080	?	?	AHA_4245	AHML_t22330, AHML_t22544	HMPREF1171_04527	?	B565_t005	?	HMPREF1170_04047	?	?	?
23S ribosomal RNA		ASA_0081	?	?	AHA_4244	AHML_r22606	HMPREF1171_04550	?	B565_r002	?	?	?	?	?
5S ribosomal RNA		ASA_0082	?	?	AHA_4243	AHML_r22566	HMPREF1171_04549	?	B565_r003	?	HMPREF1170_04130	?	?	?
tRNA-Asp		ASA_0083	?	?	AHA_4242	AHML_t22542	HMPREF1171_04526	?	/	?	?	?	?	AaquA_010100t18698
HesA/MoeB/ThiF family protein		ASA_0084	IYQ_16499	AS03_17650	AHA_4241	AHML_22110	HMPREF1171_03477	AcavA_010100000981	B565_0055	HMPREF1168_00950	HMPREF1170_00391	HMPREF1167_03948	HMPREF1169_03623	AaquA_010100017536
cysteine desulfuration protein SufE		ASA_0085	IYQ_16504	AS03_17655	AHA_4240	AHML_22105	HMPREF1171_03476	AcavA_010100000986	B565_0056	HMPREF1168_00951	HMPREF1170_00390	HMPREF1167_03947	HMPREF1169_03622	AaquA_010100017541
cysteine desulphurase		ASA_0086	IYQ_16509	AS03_17660	AHA_4239	AHML_22100	HMPREF1171_03475	AcavA_010100000991	B565_0057	HMPREF1168_00952	HMPREF1170_00389	HMPREF1167_03946	HMPREF1169_03621	AaquA_010100017546
ATP-dependent DNA helicase Rep		ASA_0087	IYQ_16514	AS03_17665	AHA_4238	AHML_22095	HMPREF1171_03474	AcavA_010100000996	B565_0058	HMPREF1168_00953	HMPREF1170_00388	HMPREF1167_03945	HMPREF1169_03620	AaquA_010100017551
GGDEF/EAL domain protein	frameshift due to 1 bp deletion	ASA_0088	potential frameshift	AS03_23710, pseudogene	AHA_4237	AHML_22090	HMPREF1171_03473	AcavA_010100001001	B565_0059	HMPREF1168_00954	HMPREF1170_00387	HMPREF1167_03944	HMPREF1169_03619	potential frameshift AaquA_010100017556, AaquA_010100017561
cytochrome c5		ASA_0089	IYQ_16529	AS03_17670	AHA_4236	AHML_22085	HMPREF1171_03472	AcavA_010100001006	B565_0060	HMPREF1168_00955	HMPREF1170_00386	HMPREF1167_03943	HMPREF1169_03618	AaquA_010100017566
L-threonine 3-dehydrogenase		ASA_0090	IYQ_16534	AS03_17675	AHA_4235	AHML_22080	HMPREF1171_03471	AcavA_010100001011	B565_0061	HMPREF1168_00956	HMPREF1170_00385	HMPREF1167_03942	HMPREF1169_03617	AaquA_010100017571
2-amino-3-ketobutyrate CoA ligase		ASA_0091	IYQ_16539	AS03_17680	AHA_4234	AHML_22075	HMPREF1171_03470	AcavA_010100001016	B565_0062	HMPREF1168_00957	HMPREF1170_00384	HMPREF1167_03941	HMPREF1169_03616	AaquA_010100017576
transcriptional regulator, TetR family		ASA_0092	IYQ_16544	AS03_17685	AHA_4233	AHML_22070	HMPREF1171_03469	AcavA_010100001021	B565_0063	HMPREF1168_00958	HMPREF1170_00383	HMPREF1167_03940	HMPREF1169_03615	AaquA_010100017581
ADP-L-glycero-D-manno-heptose-6-epimerase, HldD		ASA_0093	IYQ_16549	AS03_17690	AHA_4232, ACA14473.1	AHML_22065	HMPREF1171_03468	AcavA_010100001026	B565_0064	HMPREF1168_00959	HMPREF1170_00382	HMPREF1167_03939	HMPREF1169_03614	AaquA_010100017586
glycosyl transferase, group 1		/	/	/	/	/	/	AcavA_010100001031	/	/	/	/	/	/		Vibrio coralliilyticus ATCC BAA-450	ZP_05888532.1
glycosyl transferase family 4		ASA_0094	IYQ_16554	AS03_17695	/	/	/	/	/	/	/	/	/	/		Clostridium perfringens E str. JGS1987	ZP_02632741.1
polysaccharide deacetylase, WahA, wavL		ASA_0095	IYQ_16559	AS03_10775	AHA_4231, AAR27963.1, ACA14474.1	AHML_22060	HMPREF1171_03467	/	B565_0065	HMPREF1168_00960	HMPREF1170_00381	HMPREF1167_03938	HMPREF1169_03613	AaquA_010100017591		Vibrio mimicus MB-451	ZP_06040349.1
Lipid A core - O-antigen ligase, WaaL		ASA_0096	IYQ_16564	AS03_10770	AHA_4230, ACA14475.1, AAR27964.1	AHML_22055	HMPREF1171_03466	AcavA_010100001036	B565_0066	HMPREF1168_00961, HMPREF1168_00963	HMPREF1170_00380	/	HMPREF1169_03612	AaquA_010100017596		Haemophilus influenzae 7P49H1	CGSHi7P49H1_03723
transposase		/	/	/	/	/	/	homologous to AcavA_08558	/	HMPREF1168_00962, HMPREF1168_02467, HMPREF1168_0330	/	/	/	/		Klebsiella pneumoniae	CAJ29547.1
maltose acetyltransferase		/	/	/	/	/	/	/	/	HMPREF1168_00964	/	/	/	/		Fusobacterium periodonticum ATCC 33693	ZP_06026756.1
glycosyl transferase, group 1		/	/	/	/	/	/	/	/	HMPREF1168_00965	/	/	/	/		Fusobacterium periodonticum ATCC 33693	ZP_06026753.1
lipopolysaccharide biosynthesis protein, putative, group 1 glycosyl transferase		/	/	/	/	/	/	AcavA_010100001041	/	/	/	/	/	/		Arcobacter butzleri RM4018	Abu_1810
sulfatase		/	/	/	/	/	/	AcavA_010100001046	/	/	/	/	/	/		Dickeya dadantii Ech703	Dd703_0322
Glycosyl transferase, family 2		/	/	/	/	/	/	/	B565_0067	/	HMPREF1170_00379	HMPREF1167_03937	HMPREF1169_03611	/		Kordia algicida OT-1	ZP_02159935.1
lipopolysaccharide core biosynthesis protein rfaS		/	/	/	/	/	/	/	/	/	/	HMPREF1167_03935	/	/		Dickeya zeae Ech1591	Dd1591_0044
group 1 glycosyl transferase		/	/	/	/	/	/	/	/	/	/	HMPREF1167_03934	/	/		Chromohalobacter salexigens DSM 3043	Csal_1772
3-deoxy-D-manno-octulosonic-acid transferase		/	/	/	/	/	/	/	B565_0068	HMPREF1168_00968	HMPREF1170_00378	HMPREF1167_03933	HMPREF1169_03610	/		Grimontia hollisae CIP 101886	ZP_06051300.1
hypothetical		/	/	/	/	/	/	/	B565_0069	HMPREF1168_00969	HMPREF1170_00377	HMPREF1167_03932	HMPREF1169_03609	/		Beggiatoa sp. PS	BGP_0291
probable amino-acid ABC transporter		/	/	/	/	/	/	/	B565_0070	/	HMPREF1170_00376	HMPREF1167_03931	HMPREF1169_03608	/		Bdellovibrio bacteriovorus HD100	Bd1237
LPS biosynthesis glycosyltransferase, WahB		ASA_0097	IYQ_16569	AS03_10765	AHA_4229, ACA14476.1	AHML_22050	HMPREF1171_03465	/	/	HMPREF1168_00966	/	/	/	AaquA_010100017601		Actinobacillus pleuropneumoniae serovar 1 str. 4074	ZP_07527973.1
lipooligosaccharideD-glycero-D-manno-heptosyltransferase		ASA_0098	IYQ_16574	AS03_10760	/	/	/	/	/	/	/	/	/	/		Pseudomonas aeruginosa UCBPP-PA14	PA14_03310
putative heptosyltransferase III		/	/	/	AHA_4228, AAR27966.1, ACA14477.1	AHML_22045	HMPREF1171_03464	/	/	/	/	/	/	AaquA_010100017606		Vibrio furnissii CIP 102972	ZP_05878689.1
lipooligosaccharided-glycero-D-manno-heptosyltransferase, WahD		/	/	/	AAR27967.1, ACA14478.1	AHML_22040	HMPREF1171_03463	/	/	HMPREF1168_00967	/	HMPREF1167_03936	/	AaquA_010100017611		Oceanimonas sp. GK1	GU3_03215
ADP-heptose:LPS heptosyltransferase II		ASA_0099	IYQ_16579	AS03_10755	AHA_4227, AAR27968.1	AHML_22035	HMPREF1171_03462	/	/	/	/	/	/	AaquA_010100017616		Fusobacterium mortiferum ATCC 9817	ZP_08687259.1
putative D-glycero-D-manno-heptosyltransferase, lipooligosaccharided-glycero-D-manno-heptosyltransferase		/	/	/	AHA_4226	/	/	/	/	/	/	/	/	/		Oceanimonas sp. GK1	GU3_03215
hypothetical, K+-transporting ATPase		ASA_0100	IYQ_16584	AS03_10750	AHA_4225	AHML_22030	HMPREF1171_03448	AcavA_010100020213	B565_3857	HMPREF1168_00669	HMPREF1170_00609	HMPREF1167_03287	HMPREF1169_03842	AaquA_010100017686
ribonuclease PH		ASA_0101	IYQ_16589	AS03_10745	AHA_4224	AHML_22025	HMPREF1171_03447	AcavA_010100020208	B565_3856	HMPREF1168_00668	HMPREF1170_00610	HMPREF1167_03288	HMPREF1169_03843	AaquA_010100017691
orotate phosphoribosyltransferase		ASA_0102	IYQ_16594	AS03_10740	AHA_4223	AHML_22020	HMPREF1171_03446	AcavA_010100020203	B565_3855	HMPREF1168_00667	HMPREF1170_00611	HMPREF1167_03289	HMPREF1169_03844	AaquA_010100017696
copper-translocating P-type ATPase, CopA		ASA_0103	IYQ_16599	AS03_10735	AHA_4222	AHML_22015	HMPREF1171_03445	AcavA_010100020198	B565_3854	HMPREF1168_00666	HMPREF1170_00612	HMPREF1167_03290	HMPREF1169_03845	AaquA_010100017701
Cu(I)-responsive transcriptional regulator		ASA_0104	IYQ_16604	AS03_10730	AHA_4221	AHML_22010	HMPREF1171_03444	AcavA_010100020193	B565_3853	HMPREF1168_00665	HMPREF1170_00613	HMPREF1167_03291	HMPREF1169_03846	AaquA_010100017706
GGDEF domain protein		ASA_0105	IYQ_16609	AS03_10725	AHA_4220	AHML_22005	HMPREF1171_03443	AcavA_010100020188	B565_3852	HMPREF1168_00664	HMPREF1170_00614	HMPREF1167_03292	HMPREF1169_03847	AaquA_010100017711
hypothetical, YihD		ASA_0106	IYQ_16614	AS03_10720	AHA_4219	AHML_22000	HMPREF1171_03442	AcavA_010100020183	B565_3851	HMPREF1168_00663	HMPREF1170_00615	HMPREF1167_03293	HMPREF1169_03848	AaquA_010100017716
FixG-related protein		ASA_0107	IYQ_16619	AS03_10715	AHA_4218	AHML_21995	HMPREF1171_03441	AcavA_010100020178	B565_3850	HMPREF1168_00662	HMPREF1170_00616	HMPREF1167_03294	HMPREF1169_03849	AaquA_010100017721
serine/threonine protein kinase		ASA_0108	IYQ_16624	AS03_10710	AHA_4217	AHML_21990	HMPREF1171_03440	AcavA_010100020173	B565_3849	HMPREF1168_00661	HMPREF1170_00617	HMPREF1167_03295	HMPREF1169_03850	AaquA_010100017726
thiol-disulfide interchange protein, DsbA		ASA_0109	IYQ_16629	AS03_10705	AHA_4216	AHML_21985	HMPREF1171_03439	AcavA_010100020168	B565_3848	HMPREF1168_00660	HMPREF1170_00618	HMPREF1167_03296	HMPREF1169_03851	AaquA_010100017731
ABC-type phosphate/phosphonate transporter, permease component, PhnE		ASA_0110	IYQ_16634	AS03_10700	AHA_4215, AFD54049.1, EKE59527.1	AHML_21980	HMPREF1171_03438	/	/	/	/	/	/	AaquA_010100017736		Comamonas testosteroni CNB-2	CtCNB1_2716
ABC-type phosphate/phosphonate transporter, ATP-binding protein, PhnC		ASA_0111	IYQ_16639	AS03_10695	AHA_4214, EKE59526.1	AHML_21975	HMPREF1171_03437	/	/	/	/	/	/	AaquA_010100017741		Comamonas testosteroni CNB-2	EHN65816.1
ABC-type phosphate/phosphonate transporter, periplasmic binding protein, PhnD		ASA_0112	IYQ_16644	AS03_10690	AHA_4213, AFD54045.1	AHML_21970	HMPREF1171_03436	/	/	/	/	/	/	AaquA_010100017746		Comamonas testosteroni CNB-2	CtCNB1_2714
nicotinate phosphoribosyltransferase		ASA_0113	IYQ_16649	AS03_10685	AHA_4212	AHML_21965	HMPREF1171_03435	AcavA_010100020163	B565_3847	HMPREF1168_00659	HMPREF1170_00619	HMPREF1167_03297	HMPREF1169_03852	AaquA_010100017751
pyrazinamidase/nicotinamidase		ASA_0114	IYQ_16654	AS03_10680	AHA_4211	AHML_21960	HMPREF1171_03434	AcavA_010100020158	B565_3846	HMPREF1168_00658	HMPREF1170_00620	HMPREF1167_03298	HMPREF1169_03853	AaquA_010100017756
MutT/nudix family protein		ASA_0115	IYQ_16659	AS03_10675	AHA_4210	AHML_21955	HMPREF1171_03433	AcavA_010100020153	B565_3845	HMPREF1168_00657	HMPREF1170_00621	HMPREF1167_03299	HMPREF1169_03854	AaquA_010100017761
hypothetical, purine nucleoside phosphorylase		ASA_0116	IYQ_16664	AS03_10670	AHA_4208	AHML_21950	HMPREF1171_03432	AcavA_010100020148	/	HMPREF1168_00656	HMPREF1170_00622	HMPREF1167_03300	HMPREF1169_03855	AaquA_010100017766		Pseudoalteromonas citrea NCIMB 1889	PcitN1_15374
phosphate acyltransferase family protein		/	/	/	AHA_4209	AHML_21945	HMPREF1171_03431	AcavA_010100020143	B565_3844	HMPREF1168_00655	HMPREF1170_00623	HMPREF1167_03301	HMPREF1169_03856	AaquA_010100017771		Vibrio parahaemolyticus RIMD 2210633	VP3055
Phospholipid/glycerol acyltransferase		ASA_0117	IYQ_16669	AS03_10665	AHA_4207	AHML_21940	HMPREF1171_03430	AcavA_010100020138	B565_3843	HMPREF1168_00654	HMPREF1170_00624	HMPREF1167_03302	HMPREF1169_03857	AaquA_010100017776
ComM-related protein		ASA_0118	IYQ_16674	AS03_08625, AS03_10660	AHA_4206	AHML_21935	HMPREF1171_03429	AcavA_010100020133	B565_3842	HMPREF1168_00653	HMPREF1170_00625	HMPREF1167_03303	HMPREF1169_03858	AaquA_010100017781
ilvBEDA operon leader peptide		/	/	/	AHA_4205	/	/	/	/	/	/	/	/	/		/
acetolactate synthase II large subunit		ASA_0119	IYQ_16679	AS03_08630	AHA_4204	AHML_21930	HMPREF1171_03428	AcavA_010100020128	B565_3841	HMPREF1168_00652	HMPREF1170_00626	HMPREF1167_03304	HMPREF1169_03859	AaquA_010100017786
acetolactate synthase II small subunit		ASA_0120	IYQ_16684	AS03_08635	/	AHML_21925	HMPREF1171_03427	AcavA_010100020123	B565_3840	HMPREF1168_00651	HMPREF1170_00627	HMPREF1167_03305	HMPREF1169_03860	AaquA_010100017791		Enterobacter cloacae SCF1	Entcl_4268
branched-chain amino acid amiotransferase		ASA_0121	IYQ_16689	AS03_08640	AHA_4203	AHML_21920	HMPREF1171_03426	AcavA_010100020118	B565_3839	HMPREF1168_00650	HMPREF1170_00628	HMPREF1167_03306	HMPREF1169_03861	AaquA_010100017796
dihydroxy-acid dehydratase		ASA_0122	IYQ_16694	AS03_08645	AHA_4202	AHML_21915	HMPREF1171_03425	AcavA_010100020113	B565_3838	HMPREF1168_00649	HMPREF1170_00629	HMPREF1167_03307	HMPREF1169_03862	AaquA_010100017801
threonine dehydratase		ASA_0123	IYQ_16699	AS03_08650	AHA_4201	AHML_21910	HMPREF1171_03424	AcavA_010100020108	B565_3837	HMPREF1168_00648	HMPREF1170_00630	HMPREF1167_03308	HMPREF1169_03863	AaquA_010100017806
outer membrane protein A		ASA_0124	IYQ_16704	AS03_22960, pseudogene	AHA_4200	AHML_21905	HMPREF1171_03423	AcavA_010100020103	B565_3836	HMPREF1168_00647	HMPREF1170_00631	HMPREF1167_03311	HMPREF1169_03864	AaquA_010100017811
HPP family protein		ASA_0125	IYQ_16709	AS03_08660	/	/	HMPREF1171_03422	AcavA_010100020098	/	/	/	HMPREF1167_03309	/	AaquA_010100017816		Vibrio alginolyticus 12G01	V12G01_05061
transcriptional regulator, TetR family		ASA_0126	IYQ_16714	AS03_08665	/	/	HMPREF1171_03421	AcavA_010100020093	/	/	/	HMPREF1167_03310	/	AaquA_010100017821		Colwellia psychrerythraea 34H	CPS_1305
hypothetical, RTX toxins and related Ca2+-binding proteins		ASA_0127	IYQ_16719	AS03_08670	AHA_4199	AHML_21900	HMPREF1171_03420	/	B565_0149	HMPREF1168_01048	HMPREF1170_00295	HMPREF1167_03856	HMPREF1169_03530	AaquA_010100017826		Pseudoalteromonas rubra ATCC 29570	PrubA2_14704
primosomal protein N		ASA_0128	IYQ_16724	AS03_08675	AHA_4198	AHML_21895	HMPREF1171_03419	AcavA_010100020088	B565_0148	HMPREF1168_01047	HMPREF1170_00296	HMPREF1167_03857	HMPREF1169_03531	AaquA_010100017831
ribosomal protein L31		ASA_0129	IYQ_16729	AS03_08680	AHA_4197	AHML_21890	HMPREF1171_03418	AcavA_010100020083	B565_0147	HMPREF1168_01046	HMPREF1170_00297	HMPREF1167_03858	HMPREF1169_03532	AaquA_010100017836
nucleoside-diphosphate-sugar epimerase		ASA_0130	IYQ_16734	AS03_08685	AHA_4196	AHML_21885	HMPREF1171_03417	AcavA_010100020078	B565_0150	HMPREF1168_01049	HMPREF1170_00294	HMPREF1167_03855	HMPREF1169_03529	AaquA_010100017841
malic enzyme		ASA_0131	IYQ_16739	AS03_08690	AHA_4195	AHML_21880	HMPREF1171_03416	AcavA_010100020073	B565_0152	HMPREF1168_01051	HMPREF1170_00292	HMPREF1167_03853	HMPREF1169_03527	AaquA_010100017846
hypothetical		ASA_0132	IYQ_16744	AS03_08695	AHA_4194	AHML_21875	HMPREF1171_03415	AcavA_010100020068	B565_2292	HMPREF1168_03222	HMPREF1170_02163	HMPREF1167_02026	HMPREF1169_01377	AaquA_010100017851
sensor protein RstB		ASA_0133	IYQ_16749	AS03_08700	AHA_4193	AHML_21870	HMPREF1171_03414	AcavA_010100020063	B565_2291	HMPREF1168_03221	HMPREF1170_02164	HMPREF1167_02025	HMPREF1169_01378	AaquA_010100017856
two-component system response regulator RstA		ASA_0134	IYQ_16754	AS03_08705	AHA_4192	AHML_21865	HMPREF1171_03413	AcavA_010100020058	B565_2290	HMPREF1168_03220	HMPREF1170_02165	HMPREF1167_02024	HMPREF1169_01379	AaquA_010100017861
tRNA (uracil-5)-methyltransferase		ASA_0135	IYQ_16759	AS03_08710	AHA_4191	AHML_21860	HMPREF1171_03412	AcavA_010100020053	B565_0116	HMPREF1168_01016	HMPREF1170_00328	HMPREF1167_03888	HMPREF1169_03562	AaquA_010100017866
hypothetical		/	/	/	/	/	/	/	B565_0117	/	/	/	/	/		/
hypothetical		ASA_0136	IYQ_16764	AS03_08715	AHA_4190	AHML_21855	HMPREF1171_03411	AcavA_010100020048	B565_0118	HMPREF1168_01017	HMPREF1170_00327	HMPREF1167_03887	HMPREF1169_03561	AaquA_010100017871
putative cobalmin adenosyltransferase		ASA_0137	IYQ_16769	AS03_08720	AHA_4189	AHML_21850	HMPREF1171_03410	AcavA_010100020043	B565_0119	HMPREF1168_01018	HMPREF1170_00326	HMPREF1167_03886	HMPREF1169_03560	AaquA_010100017876
HAD-superfamily phosphatase, subfamily IIIC:FkbH		ASA_0138	IYQ_16774	AS03_08725	AHA_4188		HMPREF1171_03409	/	/	HMPREF1168_03332	/	/	/	AaquA_010100017881		bacterium Ellin514	ZP_03631495.1
putative acyl carrier protein		ASA_0139	IYQ_16779	AS03_08730	AHA_4187		HMPREF1171_03408	/	/	HMPREF1168_03331	/	/	/	AaquA_010100017886		Bacteroides sp. D20	ZP_06202647.1
aminoglycoside 3-N-acetyltransferase family protein		ASA_0140	IYQ_16784	AS03_08735	AHA_4186		HMPREF1171_03407	/	/	HMPREF1168_03330	/	/	/	AaquA_010100017891		Campylobacter fetus subsp. fetus 82-40	CFF8240_1463
glyoxalase family protein		ASA_0141	IYQ_16789	AS03_08740	AHA_4185		HMPREF1171_03406	/	/	HMPREF1168_03329	/	/	/	AaquA_010100017896		Terriglobus saanensis SP1PR4	AciPR4_3516
putative aminopeptidase-like domain protein		ASA_0142	/	AS03_08745	AHA_4183		HMPREF1171_03405	/	/	HMPREF1168_03328	/	/	/	AaquA_010100017901		Legionella pneumophila subsp. pneumophila ATCC 33215	CBY83881.1
CalS11, dTDP-6-deoxy-L-hexose 3-O-methyltransferase		/					HMPREF1171_03404	/	/	HMPREF1168_03327	/	/	/	AaquA_010100017906		Clostridium botulinum E3 str. Alaska E43	CLH_0793
hypothetical		/	/		AHA_4184		/	/	/	/	/	/	/	AaquA_010100017911		/
hypothetical		ASA_0143	/		/		/	/	/	/	/	/	/	/		Pseudoalteromonas sp. SM9913	PSM_A2276
ISAS8, insertion sequences insB	in frame TGA and TAA	ASA_0144	/		/		/	/	/	/	/	/	/	/
InsA, ISAS8		ASA_0145	/		/		/	/	/	/	/	/	/	/
hypothetical		ASA_0146	/		AHA_4182		HMPREF1171_03403	/	/	HMPREF1168_03326	/	/	/	AaquA_010100017911		Shewanella sp. W3-18-1	Sputw3181_1396
motility accesory factor maf-2		ASA_0147	IYQ_16794		AHA_4181		HMPREF1171_03402	/	/	HMPREF1168_03325	/	/	/	AaquA_010100017916		Shewanella sp. W3-18-1	Sputw3181_1397
sialic acid synthase, pseudaminic acid synthase, NeuB		ASA_0148	IYQ_16799		AHA_4180		HMPREF1171_03401	/	/	HMPREF1168_03324	/	/	/	AaquA_010100017921		Vibrio nigripulchritudo	ZP_08734204.1
flagellum modification protein FlmD, pseudaminic acid biosynthesis-associated protein PseG		ASA_0149	IYQ_16804		AHA_4179		HMPREF1171_03400	/	/	HMPREF1168_03323	/	/	/	AaquA_010100017926		Pseudomonas stutzeri A1501	PST_3837
CMP-N-acetylneuraminic acid synthetase		ASA_0150	IYQ_16809		AHA_4178		HMPREF1171_03399	/	/	HMPREF1168_03322	/	/	/	AaquA_010100017931		Shewanella sp. W3-18-1	Sputw3181_1380
flagellar modification protein FlmH		ASA_0151	IYQ_16814		AHA_4177		HMPREF1171_03398	/	/	HMPREF1168_03321	/	/	/	AaquA_010100017936		Shewanella sp. W3-18-1	Sputw3181_1383
putative acyl carrier protein		ASA_0152	IYQ_16819		AHA_4176		HMPREF1171_03397	/	/	HMPREF1168_03320	/	/	/	AaquA_010100017941		Shewanella sp. W3-18-1	Sputw3181_1384
3-oxoacyl-[acyl-carrier protein] reductase		ASA_0153	IYQ_16824		AHA_4175		HMPREF1171_03396	/	/	HMPREF1168_03319	/	/	/	AaquA_010100017946		Shewanella sp. W3-18-1	Sputw3181_1385
AMP-dependent synthetase and ligase		ASA_0154	IYQ_16829		AHA_4174		HMPREF1171_03395	/	/	HMPREF1168_03318	/	/	/	AaquA_010100017951		Shewanella sp. W3-18-1	Sputw3181_1386
acyl protein synthase		ASA_0155	IYQ_16834		AHA_4173		HMPREF1171_03394	/	/	HMPREF1168_03317	/	/	/	AaquA_010100017956		Shewanella sp. W3-18-1	Sputw3181_1387
acyl-CoA reductase Luxc		ASA_0156	IYQ_16839		AHA_4172		HMPREF1171_03393	/	/	HMPREF1168_03316	/	/	/	AaquA_010100017961		Shewanella sp. W3-18-1	Sputw3181_1388
glycosyl transferase family 2		ASA_0157	potential frameshift		AHA_4171		HMPREF1171_03392	/	/	HMPREF1168_03315	/	/	/	AaquA_010100017966		Alishewanella jeotgali	ZP_09755254.1
UDP-galactopyranose mutase		/	/		/		/	/	/	/	/	/	/	AaquA_010100017971		Pseudoalteromonas atlantica T6c	Patl_3069
hypothetical		/	IYQ_16849		/		/	/	/	/	/	/	/	/		/
glycosyl transferase family 8		ASA_0158	IYQ_16859, IYQ_16864		AHA_4170		HMPREF1171_03391	/	/	/	/	/	/	/		Alteromonas macleodii	ZP_04713464.1
glycosyl transferase, group 1 family protein		/	/		AHA_4169		HMPREF1171_03390	/	/	/	/	/	/	/		Thermotoga petrophila RKU-1	Tpet_0299
UDP-N-acetyl-D-mannosamine dehydrogenase		/	/		AHA_4168		HMPREF1171_03389	/	/	/	/	/	/	/		Chromobacterium violaceum ATCC 12472	NP_903799.1
UDP-galactopyranose mutase		/	/		/		/	/	/	HMPREF1168_03314	/	/	/	/		Pseudoalteromonas atlantica T6c	Patl_3069
Capsule polysaccharide biosynthesis protein		/	/		/		/	/	/	HMPREF1168_03313	/	/	/	/		Pseudoalteromonas atlantica T6c	Patl_3068
type 11 methyltransferase		/	/		/		/	/	/	HMPREF1168_03312	/	/	/	/		Pseudoalteromonas atlantica T6c	Patl_3067
glycosyl transferase family 2		/	/		/		/	/	/	HMPREF1168_03311	/	/	/	/		Pseudoalteromonas atlantica T6c	Patl_3066
glycosyl transferase family protein		/	/		/		/	/	/	HMPREF1168_03310	/	/	/	/		Thiorhodovibrio sp. 970	ZP_09810396.1
group 1 glycosyl transferase		/	/		/		/	/	/	HMPREF1168_03309	/	/	/	/		Petrotoga mobilis SJ95	Pmob_1298, Pmob_1809
transposase		/	/		/		/	homologous to AcavA_08558	/	HMPREF1168_03308	/	/	/	/
glycosyl transferase, group 2 family protein		/	/		AHA_4167		HMPREF1171_03388	/	/	HMPREF1168_03307	/	/	/	/		Azotobacter vinelandii DJ	YP_002799918.1
glucose-1-phosphate cytidylyltransferase		/	/		AHA_4166		HMPREF1171_03387	/	/	HMPREF1168_03306	/	/	/	/		Azotobacter vinelandii DJ	YP_002799925.1
CDP-glucose 4,6-dehydratase		/	/		AHA_4165		HMPREF1171_03386	/	/	HMPREF1168_03305	/	/	/	/		Azotobacter vinelandii DJ	YP_002799924.1
dTDP-4-dehydrorhamnose 3,5-epimerase		/	/		AHA_4164		HMPREF1171_03385	/	/	HMPREF1168_03304	/	/	/	/		Azotobacter vinelandii DJ	YP_002799923.1
c-methyltransferase		/	/		AHA_4163		HMPREF1171_03384	/	/	HMPREF1168_03303	/	/	/	/		Calditerrivibrio nitroreducens DSM 19672	YP_004051233.1
spore coat polysaccharide biosynthesis protein SpsC, perosamine synthetase		/	/		AHA_4162		HMPREF1171_03383	/	/	HMPREF1168_03302	/	/	/	/		Pseudoalteromonas atlantica T6c	Patl_3059
type 12 methyltransferase		/	/		/		/	/	/	HMPREF1168_03301	/	/	/	/		Pseudoalteromonas atlantica T6c	Patl_3058
phosphoribosylglycinamide formyltransferase		/	/		/		/	/	/	HMPREF1168_03300	/	/	/	/		Pseudoalteromonas atlantica T6c	Patl_3057
WbqC-like protein		/	/		/		/	/	/	HMPREF1168_03299	/	/	/	/		Pseudoalteromonas atlantica T6c	Patl_3056
cephalosporin hydroxylase		/	/		AHA_4161		HMPREF1171_03382	/	/	HMPREF1168_03298	/	/	/	/		Pseudoalteromonas atlantica T6c	Patl_3055
methyltransferase, putative sugar nucleotide processing enzyme		/	/		AHA_4160		HMPREF1171_03381	/	/	/	/	/	/	/		Lyngbya sp. PCC 8106	P_01621511.1
hypothetical		/	/		AHA_4159		HMPREF1171_03380	/	/	/	/	/	/	/		Geobacter lovleyi SZ	Glov_3387
hypothetical		/	/		AHA_4158		HMPREF1171_03379	/	/	/	/	/	/	/		Geobacter lovleyi SZ	Glov_3389
adenylyl-sulfate kinase		/	/		AHA_4157		/	/	/	/	/	/	/	/		Pseudomonas chlororaphis O6	PchlO6_6027
methionyl-tRNA formyltransferase-like protein		/	/		AHA_4156		HMPREF1171_03378	/	/	/	/	/	/	/		Pseudomonas chlororaphis O6	PchlO6_6028
methionyl-tRNA formyltransferase homolog		/	/		AHA_4155		HMPREF1171_03377	/	/	/	/	/	/	/		Pseudomonas chlororaphis O6	PchlO6_6029
phosphoenolpyruvate synthase/pyruvate phosphate dikinase		/	/		AHA_4154		HMPREF1171_03376	/	/	/	/	/	/	/		Pseudomonas chlororaphis O6	PchlO6_6030
putative glutamine amidotransferase, class I		/	/		AHA_4153		HMPREF1171_03375	/	/	/	/	/	/	/		Pseudomonas chlororaphis O6	PchlO6_6031
nucleotidyl transferase		/	/		AHA_4152		HMPREF1171_03374	/	/	/	/	/	/	/		Pseudomonas chlororaphis O6	PchlO6_6032
putative glycosly transferase		/	/		AAV52283.1, AAF45038.1		/	/	/	/	/	/	/	AaquA_010100017976		Pseudoalteromonas haloplanktis ANT/505	ZP_08409017.1
putative SAM-dependent methyltransferase	In frame TAA. Only 135 aa (of 330) present	ASA_0159	/		AAV52284.1		/	/	/	/	/	/	/	AaquA_010100017981		Alteromonas macleodii	ZP_04713463.1
glycosyl transferase, family 2		/	/		AAV52285.1		/	/	/	/	/	/	/	AaquA_010100017986		Francisella philomiragia subsp. philomiragia ATCC 25017	Fphi_1269
putative GDP-mannose 4,6-dehydratase		/	/		AAF45032.1		/	/	/	/	/	/	/	AaquA_010100017991		Pseudomonas fulva 12-X	Psefu_1689
Putative nucleotide di-P-sugar epimerase/dehydratase		/	/		AAV52286.1		/	/	/	/	/	/	/	AaquA_010100017996		Francisella tularensis subsp. novicida GA99-3549	FTCG_00737
FkbM family methyltransferase		/	/		/		/	/	/	/	/	/	/	C26g0096		Pedobacter heparinus DSM 2366	Phep_4042
Glycosyl transferase, family 2		/	/		/		/	/	/	/	/	/	/	AaquA_010100018001		Chloroherpeton thalassium ATCC 35110	Ctha_2516
sugar transferase		/	/		/		/	/	/	/	/	/	/	AaquA_010100018006		Francisella sp. 3523	FN3523_1284
hypothetical		/	/		/		/	/	/	/	/	/	/	AaquA_010100018011		Methylomicrobium alcaliphilum 20Z	MEALZ_0738
PLP-dependent transferase		/	/		/		/	/	/	/	/	/	/	AaquA_010100018016, AaquA_010100018021		Methylomicrobium alcaliphilum 20Z	MEALZ_0739
acetyltransferase		/	/		/		/	/	/	/	/	/	/	AaquA_010100018026		Methylomicrobium alcaliphilum 20Z	MEALZ_0740
glycosyltransferase		/	/		/		/	/	/	/	/	/	/	AaquA_010100018031		Methylomicrobium alcaliphilum 20Z	MEALZ_0741
ISDvu4, transposase, tpnA1, integrase catalytic subunit	homologue to ASA_3081	/	homologue to IYQ_06263		/		/	/	homologue to B565_2551	/	/	/	/	AaquA_010100018036
IS630, ISAS4	intact, intergenic	ASA_0160	/		/		/	/	/	/	/	/	/	/
methyltransferase		ASA_0161	/		/		/	/	/	/	/	/	/	/		Burkholderia pseudomallei	BURPS1106A_3963
radical SAM superfamily protein		/	/		/		/	/	/	HMPREF1168_03297	/	/	/	/		Clostridium botulinum A str. ATCC 3502	CBO2711
lipopolysaccharide O-Ag biosynthesis protein FlmB, WecE, aminotransferase WbpE	Frameshift due to 7 bp duplication	ASA_0162	potential frameshift	AS03_08115	AHA_4151	AHML_09435	HMPREF1171_03373	AcavA_010100010763	B565_2794	HMPREF1168_03296	HMPREF1170_01663	HMPREF1167_00428	HMPREF1169_00904	AaquA_010100018041
lipopolysaccharide O-Ag biosynthesis protein FlmA		ASA_0163	IYQ_16879	AS03_08110	AHA_4150	AHML_09440	HMPREF1171_03372	AcavA_010100010768	B565_2781	HMPREF1168_03295	HMPREF1170_01676	HMPREF1167_00427	HMPREF1169_00916	AaquA_010100018046
maltodextrin glucosidase		ASA_0164	IYQ_16884	AS03_08105	AHA_4149	AHML_21845	HMPREF1171_03371	AcavA_010100020038	B565_0120	HMPREF1168_01019	HMPREF1170_00325	HMPREF1167_03885	HMPREF1169_03559	AaquA_010100018051
hypothetical, putative signal transduction protein		ASA_0165	IYQ_16889	AS03_08100	AHA_4148	AHML_21840	HMPREF1171_03370	AcavA_010100020033	B565_0121	HMPREF1168_01020	HMPREF1170_00324	HMPREF1167_03884	HMPREF1169_03558	AaquA_010100018056
heat shock protein HslJ		ASA_0166	IYQ_16894	AS03_08095	AHA_4147	AHML_21835	HMPREF1171_03369	AcavA_010100020028	B565_0122	HMPREF1168_01021	HMPREF1170_00323	HMPREF1167_03883	HMPREF1169_03557	AaquA_010100018061
molecular chaperone		ASA_0167	IYQ_16899	AS03_08091	AHA_4146	AHML_21830	HMPREF1171_03368	AcavA_010100020023	B565_0123	HMPREF1168_01022	HMPREF1170_00322	HMPREF1167_03882	HMPREF1169_03556	AaquA_010100018066
D-lactate dehydrogenase		ASA_0168	IYQ_16904	AS03_08090	AHA_4145	AHML_21825	HMPREF1171_03367	AcavA_010100020018	B565_0124	HMPREF1168_01023	HMPREF1170_00321	HMPREF1167_03881	HMPREF1169_03555	AaquA_010100018071
CreA		ASA_0169	IYQ_16909	AS03_08085	AHA_4144	AHML_21820	HMPREF1171_03366	AcavA_010100020013	B565_0125	HMPREF1168_01024	HMPREF1170_00320	HMPREF1167_03880	HMPREF1169_03554	AaquA_010100018076
hypothetical, putative PRS2 protein		/	/	/	AHA_4143	AHML_21815	HMPREF1171_03365	AcavA_010100020008	B565_0126	HMPREF1168_01025	HMPREF1170_00319	HMPREF1167_03879	HMPREF1169_03553	AaquA_010100018081		Alteromonas sp. S89	ZP_01866541.1
hypothetical, type IV pilus assembly protein PilM		ASA_0170	IYQ_16914	AS03_08080	AHA_4142	AHML_21810	HMPREF1171_03364	AcavA_010100020003	B565_0127	HMPREF1168_01026	HMPREF1170_00318	HMPREF1167_03878	HMPREF1169_03552	AaquA_010100018086
DnaK suppressor protein		ASA_0171	IYQ_16919	AS03_08075	AHA_4141	AHML_21805	HMPREF1171_03363	AcavA_010100019998	B565_0128	HMPREF1168_01027	HMPREF1170_00317	HMPREF1167_03877	HMPREF1169_03551	AaquA_010100018091
glutamine synthetase		ASA_0172	IYQ_16924	AS03_08070	AHA_4140	AHML_21800	HMPREF1171_03362	AcavA_010100019993	B565_0129	HMPREF1168_01028	HMPREF1170_00316	HMPREF1167_03876	HMPREF1169_03550	AaquA_010100018096
putrescine aminotransferase		ASA_0173	IYQ_16929	AS03_22910	AHA_4139	AHML_21795	HMPREF1171_03361	AcavA_010100019988	B565_0130	HMPREF1168_01029	HMPREF1170_00315	HMPREF1167_03875	HMPREF1169_03549	AaquA_010100018101
ABC-type putrescine transporter, periplasmic binding protein		ASA_0174	IYQ_16934	AS03_08060	AHA_4138	AHML_21790	HMPREF1171_03360	AcavA_010100019983	B565_0131	HMPREF1168_01030	HMPREF1170_00314	HMPREF1167_03874	HMPREF1169_03548	AaquA_010100018106
ABC-type putrescine transporter, periplasmic binding protein		ASA_0175	IYQ_16939	AS03_08055	AHA_4137	AHML_21785	HMPREF1171_03359	AcavA_010100019978	B565_0132	HMPREF1168_01031	HMPREF1170_00313	HMPREF1167_03873	HMPREF1169_03547	AaquA_010100018111
ABC-type putrescine transporter, ATP-binding protein		ASA_0176	IYQ_16944	AS03_08050	AHA_4136	AHML_21780	HMPREF1171_03358	AcavA_010100019973	B565_0133	HMPREF1168_01032	HMPREF1170_00312	HMPREF1167_03872	HMPREF1169_03546	AaquA_010100018116
ABC-type putrescine transporter, permease protein		ASA_0177	IYQ_16949	AS03_08045	AHA_4135	AHML_21775	HMPREF1171_03357	AcavA_010100019968	B565_0134	HMPREF1168_01033	HMPREF1170_00311	HMPREF1167_03871	HMPREF1169_03545	AaquA_010100018121
ABC-type putrescine transporter, permease protein		ASA_0178	IYQ_16954	AS03_08040	AHA_4134	AHML_21770	HMPREF1171_03356	AcavA_010100019963	B565_0135	HMPREF1168_01034	HMPREF1170_00310	HMPREF1167_03870	HMPREF1169_03544	AaquA_010100018126
MOSC domain protein		ASA_0179	IYQ_16959	AS03_22915, pseudogene	AHA_4133	AHML_21765	HMPREF1171_03355	AcavA_010100019958	B565_0136	HMPREF1168_01035	HMPREF1170_00309	HMPREF1167_03869	HMPREF1169_03543	AaquA_010100018131
tRNA-Pro		ASA_0180	IYQ_t17451	AS03_08035	AHA_4132	AHML_t22540	HMPREF1171_04525	AcavA_010100t20337	B565_t006	HMPREF1168_04137	HMPREF1170_04046	HMPREF1167_04041	HMPREF1169_04069	AaquA_010100t18700
hypothetical		/	IYQ_16964	AS03_08031	/	/	/	/	/	/	/	/	/	/		/
hypothetical		/	/	/	/	/	/	/	/	/	HMPREF1170_00308	/	/	/		Pseudomonas aeruginosa 2192	PA2G_01858
hypothetical		ASA_0181	IYQ_16969	AS03_08030	AHA_4131	AHML_21760	HMPREF1171_03354	AcavA_010100019953	B565_0137	HMPREF1168_01036	HMPREF1170_00307	HMPREF1167_03868	HMPREF1169_03542	AaquA_010100018136
Thioesterase (4HBT) superfamily protein		ASA_0182	IYQ_16974	AS03_08025	AHA_4130	AHML_21755	HMPREF1171_03353	AcavA_010100019948	B565_0138	HMPREF1168_01037	HMPREF1170_00306	HMPREF1167_03867	HMPREF1169_03541	AaquA_010100018141
ATP-dependent DNA helicase RecQ		ASA_0183	IYQ_16979	AS03_08020	AHA_4129	AHML_21750	HMPREF1171_03352	AcavA_010100019943	B565_0139	HMPREF1168_01038	HMPREF1170_00305	HMPREF1167_03866	HMPREF1169_03540	AaquA_010100018146
cytochrome c553		ASA_0184	IYQ_16984	AS03_08015	AHA_4128	AHML_21745	HMPREF1171_03351	AcavA_010100019938	B565_0140	HMPREF1168_01039	HMPREF1170_00304	HMPREF1167_03865	HMPREF1169_03539	AaquA_010100018151
hypothetical		ASA_0185	IYQ_16989	AS03_08010	AHA_4127	AHML_21740	HMPREF1171_03350	AcavA_010100019933	B565_0141	HMPREF1168_01040	HMPREF1170_00303	HMPREF1167_03864	HMPREF1169_03538	AaquA_010100018156
hypothetical		ASA_0186	IYQ_16994	AS03_08005	AHA_4126	AHML_21735	HMPREF1171_03349	AcavA_010100019928	B565_0142	HMPREF1168_01041	HMPREF1170_00302	HMPREF1167_03863	HMPREF1169_03537	AaquA_010100018161
integral membrane protein		ASA_0187	IYQ_16999	AS03_08000	AHA_4125	AHML_21730	HMPREF1171_03348	AcavA_010100019923	B565_0143	HMPREF1168_01042	HMPREF1170_00301	HMPREF1167_03862	HMPREF1169_03536	AaquA_010100018166
rhyB sRNA		ASA_0188	?	?	?	?	?	?	?	?	?	?	?	?
regulator of ribonuclease activity A		ASA_0189	IYQ_17004	AS03_07995	AHA_4124	AHML_21725	HMPREF1171_03347	AcavA_010100019918	B565_0144	HMPREF1168_01043	HMPREF1170_00300	HMPREF1167_03861	HMPREF1169_03535	AaquA_010100018171
methyl-accepting chemotaxis protein		ASA_0190	IYQ_17009, IYQ_17014	AS03_07990	AHA_4123	AHML_21720	HMPREF1171_03346	/	B565_0145	HMPREF1168_01044	HMPREF1170_00299	HMPREF1167_03860	HMPREF1169_03534	AaquA_010100018176		Oceanimonas sp. GK1	GU3_09725
magnesium transporter		ASA_0191	IYQ_17019	AS03_07985	AHA_4122	AHML_21715	HMPREF1171_03345	AcavA_010100019913	B565_0088	HMPREF1168_00986	HMPREF1170_00356	HMPREF1167_03911	HMPREF1169_03590	AaquA_010100018181
siroheme synthase		ASA_0192	IYQ_17024	AS03_07980	AHA_4121	AHML_21710	HMPREF1171_03344	AcavA_010100019908	B565_0089	HMPREF1168_00987	HMPREF1170_00355	HMPREF1167_03910	HMPREF1169_03589	AaquA_010100018186
nitrite transporter NirC		ASA_0193	IYQ_17029		AHA_4120	AHML_21705	HMPREF1171_03343	AcavA_010100019903	B565_0090	HMPREF1168_00988	HMPREF1170_00354	HMPREF1167_03909	HMPREF1169_03588	AaquA_010100018191
nitrite reductase (NAD(P)H), small subunit		ASA_0194	IYQ_17034		AHA_4119	AHML_21700	HMPREF1171_03342	homology to AcavA_010100019898	homology to B565_0091	homology to HMPREF1168_00989	homology to HMPREF1170_00353	homology to HMPREF1167_03908	homology to HMPREF1169_03587	AaquA_010100018196
nitrite reductase [NAD(P)H], small subunit NirD		ASA_0195	IYQ_17039		AHA_4119	AHML_21695	HMPREF1171_03341	AcavA_010100019898	B565_0091	HMPREF1168_00989, HMPREF1168_00990	HMPREF1170_00353	HMPREF1167_03908	HMPREF1169_03587	/
nitrite reductase (NAD(P)H), large subunit NirD		ASA_0196	IYQ_17044		AHA_4118	AHML_21690	HMPREF1171_03340	AcavA_010100019893	B565_0092	HMPREF1168_00991	HMPREF1170_00352	HMPREF1167_03907	HMPREF1169_03586	AaquA_010100018201
Inner membrane transport permease ybhR, ABC-2 type transporter		/	/		/	/	/	AcavA_010100019888	B565_0093	HMPREF1168_00992	HMPREF1170_00351	/	HMPREF1169_03585	/		Holophaga foetida DSM 6591	ZP_09578936.1
putative ABC transporter permease		/	/		/	/	/	AcavA_010100019883	B565_0094	HMPREF1168_00993	HMPREF1170_00350	/	HMPREF1169_03584	/		Holophaga foetida DSM 6591	ZP_09578935.1
ABC-type multidrug transport system, ATPase component		/	/		/	/	/	AcavA_010100019878	B565_0095	HMPREF1168_00994	HMPREF1170_00349	/	HMPREF1169_03583	/		Holophaga foetida DSM 6591	ZP_09578934.1
Auxiliary transport protein, membrane fusion protein (MFP) family		/	/		/	/	/	AcavA_010100019873	B565_0096	HMPREF1168_00995	HMPREF1170_00348	/	HMPREF1169_03582	/		Holophaga foetida DSM 6591	ZP_09578933.1
hypothetical		/	/		/	/	/	AcavA_010100019868	/	HMPREF1168_00996	/	/	/	/		/
Transcriptional regulator, TetR family		/	/		/	/	/	AcavA_010100019863	B565_0097	HMPREF1168_00997	HMPREF1170_00347	/	HMPREF1169_03581	/		Akkermansia muciniphila ATCC BAA-835	Amuc_1058
transcriptional regulator, LysR family		ASA_0197	IYQ_17049		AHA_4117	AHML_21685	HMPREF1171_03339	AcavA_010100019858	/	/	/	/	/	AaquA_010100018206		Rhizobium leguminosarum bv. viciae WSM1455	EJC66464.1
major facilitator superfamily (MFS) protein		ASA_0198	IYQ_17054		AHA_4116	AHML_21680	HMPREF1171_03338	AcavA_010100019853	/	/	/	/	/	AaquA_010100018211		Pseudomonas sp. GM102	ZP_10600008.1
ATP-dependent protease HslVU, ATPase subunit		ASA_0199	IYQ_17059	AS03_20145	AHA_4115	AHML_21675	HMPREF1171_03337	AcavA_010100019848	B565_0098	HMPREF1168_00998	HMPREF1170_00346	HMPREF1167_03906	HMPREF1169_03580	AaquA_010100018216
ATp-dependent protease HslVU, peptidase subunit HslV		ASA_0200	IYQ_17064	AS03_23950, pseudogene	AHA_4114	AHML_21670	HMPREF1171_03336	AcavA_010100019843	B565_0099	HMPREF1168_00999	HMPREF1170_00345	HMPREF1167_03905	HMPREF1169_03579	AaquA_010100018221
cell division protein, FtsN		ASA_0201	IYQ_17069	AS03_20135	AHA_4113	AHML_21665	HMPREF1171_03335	AcavA_010100019838	B565_0100	HMPREF1168_01000	HMPREF1170_00344	HMPREF1167_03904	HMPREF1169_03578	AaquA_010100018226
arginyl-tRNA synthetase		ASA_0202	IYQ_17074	AS03_20130	AHA_4112	AHML_21660	HMPREF1171_03334	AcavA_010100019833	B565_0101	HMPREF1168_01001	HMPREF1170_00343	HMPREF1167_03903	HMPREF1169_03577	AaquA_010100018231
ATP-dependent protease La (LON) domain protein		ASA_0203	IYQ_17079	AS03_23945, pseudogene	AHA_4111	AHML_21655	HMPREF1171_03333	AcavA_010100019828	B565_0102	HMPREF1168_01002	HMPREF1170_00342	HMPREF1167_03902	HMPREF1169_03576	AaquA_010100018236
RNA polymerase sigma-70 factor, ECF subfamily		ASA_0204	IYQ_17084	AS03_14190	AHA_4110	AHML_21650	HMPREF1171_03332	AcavA_010100019823	B565_0103	HMPREF1168_01003	HMPREF1170_00341	HMPREF1167_03901	HMPREF1169_03575	AaquA_010100018241
transcriptional regulator, ChrR family		ASA_0205	IYQ_17089	AS03_14185	AHA_4109	AHML_21645	HMPREF1171_03331	AcavA_010100019818	B565_0104	HMPREF1168_01004	HMPREF1170_00340	HMPREF1167_03900	HMPREF1169_03574	AaquA_010100018246
bacitracin resistance protein BacA		ASA_0206	IYQ_17094	AS03_14180	AHA_4108	AHML_21640	HMPREF1171_03330	AcavA_010100019813	B565_0105	HMPREF1168_01005	HMPREF1170_00339	HMPREF1167_03899	HMPREF1169_03573	AaquA_010100018251
oxidoreductase		ASA_0207	IYQ_17099	AS03_14175	AHA_4107	AHML_21635	HMPREF1171_03329	AcavA_010100019808	/	/	/	/	/	AaquA_010100018256		Salmonella enterica subsp. enterica serovar Uganda str. R8-3404	EHC89662.1
galactose mutarotase		ASA_0208	IYQ_17104	AS03_14170	AHA_4106	AHML_21630	HMPREF1171_03328	AcavA_010100019803	B565_0106	HMPREF1168_01006	HMPREF1170_00338	HMPREF1167_03898	HMPREF1169_03572	AaquA_010100018261
galactokinase		ASA_0209	IYQ_17109	AS03_14165	AHA_4105	AHML_21625	HMPREF1171_03327	AcavA_010100019798	B565_0107	HMPREF1168_01007	HMPREF1170_00337	HMPREF1167_03897	HMPREF1169_03571	AaquA_010100018266
galactose-1-phosphate uridylyltransferase		ASA_0210	IYQ_17114	AS03_14160	AHA_4104	AHML_21620	HMPREF1171_03326	AcavA_010100019793	B565_0108	HMPREF1168_01008	HMPREF1170_00336	HMPREF1167_03896	HMPREF1169_03570	AaquA_010100018271
UDP-glucose 4-epimerase		ASA_0211	IYQ_17119	AS03_14155	AHA_4103	AHML_21615	HMPREF1171_03325	AcavA_010100019788	B565_0109	HMPREF1168_01009	HMPREF1170_00335	HMPREF1167_03895	HMPREF1169_03569	AaquA_010100018276
lactose operon repressor LacI		ASA_0212	potential frameshift	AS03_14150	AHA_4102	AHML_21610	HMPREF1171_03324	AcavA_010100019783	B565_0110	HMPREF1168_01010	HMPREF1170_00334	HMPREF1167_03894	HMPREF1169_03568	AaquA_010100018281
beta-galactosidase	frameshift due to 1 bp insertion. CAZY family GH2	ASA_0213	potential frameshift	AS03_14145	AHA_4101	AHML_21605	HMPREF1171_03323	AcavA_010100019778	B565_0111	HMPREF1168_01011	HMPREF1170_00333	HMPREF1167_03893	HMPREF1169_03567	AaquA_010100018286
ABC-type galactose transporter, periplasmic binding protein		ASA_0214	IYQ_17144	AS03_14140	AHA_4100	AHML_21600	HMPREF1171_03322	AcavA_010100019773	B565_0112	HMPREF1168_01012	HMPREF1170_00332	HMPREF1167_03892	HMPREF1169_03566	AaquA_010100018291
ABC-type galactoside transporter, ATP-binding protein		ASA_0215	IYQ_17149	AS03_14135	AHA_4099	AHML_21595	HMPREF1171_03321	AcavA_010100019768	B565_0113	HMPREF1168_01013	HMPREF1170_00331	HMPREF1167_03891	HMPREF1169_03565	AaquA_010100018296
ABC-type galactoside transporter, permease subunit MglC		ASA_0216	potential frameshift	AS03_14130	AHA_4098	AHML_21590	HMPREF1171_03320	AcavA_010100019763	B565_0114	HMPREF1168_01014	HMPREF1170_00330	HMPREF1167_03890	HMPREF1169_03564	AaquA_010100018301
methyl-accepting chemotaxis protein		ASA_0217	IYQ_17164	AS03_14125	AHA_4097	AHML_21585	HMPREF1171_03319	AcavA_010100019758	B565_0115	HMPREF1168_01015	HMPREF1170_00329	HMPREF1167_03889	HMPREF1169_03563	AaquA_010100018306
csrC sRNA		ASA_0218	?		?	?	?	?	?	?	?	?	?	?
transcriptional regulator, CopG family		ASA_0219	IYQ_17169		AHA_4096	AHML_21580	HMPREF1171_03318	/	B565_3795	HMPREF1168_00606	HMPREF1170_00672	HMPREF1167_03352	HMPREF1169_03905	AaquA_010100018311		Shewanella woodyi ATCC 51908	Swoo_1768
COG1192 ATPases involved in chromosome partitioning		ASA_0220	IYQ_17174		AHA_4095	AHML_21575	HMPREF1171_03317	/	B565_3794	HMPREF1168_00605	HMPREF1170_00673	HMPREF1167_03353	HMPREF1169_03906	AaquA_010100018316		Shewanella woodyi ATCC 51908	Swoo_1769
hypothetical		ASA_0221	IYQ_17179		AHA_4094	AHML_21570	HMPREF1171_03316	AcavA_010100019753	B565_3793	HMPREF1168_00604	HMPREF1170_00674	HMPREF1167_03354	HMPREF1169_03907	AaquA_010100018321
hypothetical		/	/		/	/	/	/	/	/	HMPREF1170_00675	/	HMPREF1169_03908	/		/
arginine deiminase		ASA_0222	IYQ_17184	AS03_19935	AHA_4093	AHML_21565	HMPREF1171_03315	AcavA_010100019748	B565_3792	HMPREF1168_00603	HMPREF1170_00676	HMPREF1167_03355	HMPREF1169_03909	AaquA_010100018326		Photobacterium profundum 3TCK	ZP_01219886.1
hypothetical		/	/	/	/	/	/	/	B565_3791	/	/	/	/	/		/
carbamate kinase		ASA_0223	IYQ_17189	AS03_19940	AHA_4092	AHML_21560	HMPREF1171_03314	AcavA_010100019743	B565_3790	HMPREF1168_00602	HMPREF1170_00677	HMPREF1167_03356	HMPREF1169_03910	AaquA_010100018331
ornithine carbamoyltransferase		ASA_0224	IYQ_17194	AS03_19945	AHA_4091	AHML_21555	HMPREF1171_03313	AcavA_010100019738	B565_3789	HMPREF1168_00601	HMPREF1170_00678	HMPREF1167_03357	HMPREF1169_03911	AaquA_010100018336
arginine-ornithine antiporter		ASA_0225	IYQ_17199	AS03_19950	AHA_4090	AHML_21550	HMPREF1171_03312	AcavA_010100019733	/	HMPREF1168_00600	/	HMPREF1167_03358	/	AaquA_010100018341		Enterobacter hormaechei ATCC 49162	ZP_08497700.1
arginine repressor		ASA_0226	IYQ_17204	AS03_19955	AHA_4089	AHML_21545	HMPREF1171_03311	AcavA_010100019728	/	HMPREF1168_00599	/	HMPREF1167_03359	/	AaquA_010100018346		Enterobacter hormaechei ATCC 49162	ZP_08497701.1
Ornithine decarboxylase, inducible		/	/	/	/	/	/	/	B565_3788	/	HMPREF1170_00679	/	HMPREF1169_03912	/		Shewanella amazonensis SB2B	Sama_3334
Amino acid permease superfamily		/	/	/	/	/	/	/	B565_3787	/	HMPREF1170_00680	/	HMPREF1169_03913	/		Proteus mirabilis ATCC 29906	ZP_03842235.1
aspartate carbamoyltransferase, regulatory subunit		ASA_0227	IYQ_17209	AS03_19960	AHA_4088	AHML_21540	HMPREF1171_03310	AcavA_010100019723	B565_3786	HMPREF1168_00598	HMPREF1170_00681	HMPREF1167_03360	HMPREF1169_03914	AaquA_010100018351
aspartate carbamoyltransferase, catalytic subunit		ASA_0228	IYQ_17214	AS03_19965	AHA_4087	AHML_21535	HMPREF1171_03309	AcavA_010100019718	B565_3785	HMPREF1168_00597	HMPREF1170_00682	HMPREF1167_03361	HMPREF1169_03915	AaquA_010100018356
hypothetical		/	/		/	/	/	/	B565_3784	/	/	/	/	C26g0173		/
hypothetical		ASA_0229	IYQ_17219		AHA_4086	AHML_21530	HMPREF1171_03308	AcavA_010100019713	B565_3783	HMPREF1168_00596	HMPREF1170_00683	HMPREF1167_03362	HMPREF1169_03916	AaquA_010100018361
tRNA-Trp		ASA_0230	IYQ_t17453	AS03_12110	AHA_4085	AHML_t22538	HMPREF1171_04524	AcavA_010100t20335	B565_t094	HMPREF1168_04130	HMPREF1170_04057	HMPREF1167_04028	HMPREF1169_04077	AaquA_010100t18702
phosphatidylserine decarboxylase-related protein		ASA_0231	IYQ_17224	AS03_12105	AHA_4084	AHML_21525	HMPREF1171_03307	AcavA_010100019708	/	/	/	/	/	AaquA_010100018366		Rhizobium sp. PDO1-076	EHS53633.1
adenylate cyclase		/	/	/	/	/	HMPREF1171_03306	AcavA_010100019703	/	/	/	/	/	AaquA_010100018371		Geobacter uraniireducens Rf4	Gura_1526
LysR family transcriptional regulator protein		/	/	/	/	/	/	/	B565_3782	/	HMPREF1170_00684	HMPREF1167_03363	HMPREF1169_03917	/		Edwardsiella tarda EIB202	ETAE_1286
lactoylglutathione lyase family protein		/	/	/	/	/	/	/	B565_3781	/	HMPREF1170_00685	HMPREF1167_03364	HMPREF1169_03918	/		Acetobacteraceae bacterium AT-5844	ZP_09396271.1
methyl-accepting chemotaxis protein		ASA_0232	IYQ_17229	AS03_12095	AHA_4083	AHML_21520	HMPREF1171_03305	AcavA_010100019698	B565_3780	HMPREF1168_00595	HMPREF1170_00686	HMPREF1167_03365	HMPREF1169_03919	AaquA_010100018376
putative N-acetyltransferase		/	/	/	/	/	/	AcavA_010100019693	/	/	/	/	/	/		Polysphondylium pallidum PN500	EFA78725.1
butirosin biosynthesis protein BtrG		/	/	/	/	/	/	/	/	HMPREF1168_00594	/	/	/	/		Carnobacterium maltaromaticum ATCC 35586	ZP_10277678.1
pyroglutamyl-peptidase I		/	/	/	/	/	/	/	/	HMPREF1168_00593	/	/	/	/		Carnobacterium maltaromaticum ATCC 35586	ZP_10277677.1
permease		/	/	/	/	/	/	/	/	HMPREF1168_00592	/	/	/	/		Carnobacterium maltaromaticum ATCC 35586	ZP_10277676.1
permease		/	/	/	/	/	/	/	/	HMPREF1168_00591	/	/	/	/		Carnobacterium maltaromaticum ATCC 35586	ZP_10277675.1
outer membrane lipoprotein (lipocalin)		ASA_0233	IYQ_17234	AS03_12090	/	AHML_21515	HMPREF1171_03304	AcavA_010100019688	B565_3779	HMPREF1168_00590	HMPREF1170_00687	HMPREF1167_03366	HMPREF1169_03920	AaquA_010100018381		Methylobacter tundripaludum SV96	ZP_08782177.1
transcriptional regulator, AraC family		ASA_0234	IYQ_17239	AS03_12085	AHA_4082	AHML_21510	HMPREF1171_03303	AcavA_010100019683	B565_3778	HMPREF1168_00589	HMPREF1170_00688	HMPREF1167_03367	HMPREF1169_03921	AaquA_010100018386
iron-containing alcohol dehydrogenase, aldehyde reductase		ASA_0235	IYQ_17244	AS03_12080	AHA_4081	AHML_21505	HMPREF1171_03302	AcavA_010100019678	B565_3777	HMPREF1168_00588	HMPREF1170_00689	HMPREF1167_03368	HMPREF1169_03922	AaquA_010100018391
NAD(P) transhydrogenase, alpha subunit		ASA_0236	IYQ_17249	AS03_12075	AHA_4080	AHML_21500	HMPREF1171_03301	AcavA_010100019673	B565_3776	HMPREF1168_00587	HMPREF1170_00690	HMPREF1167_03369	HMPREF1169_03923	AaquA_010100018396
NAD(P) transhydrogenase, beta subunit		ASA_0237	IYQ_17254	AS03_12070	AHA_4079	AHML_21495	HMPREF1171_03300	AcavA_010100019668	B565_3775	HMPREF1168_00586	HMPREF1170_00691	HMPREF1167_03370	HMPREF1169_03924	AaquA_010100018401
ABC-type amino acid transporter, periplasmic binding protein		ASA_0238	IYQ_17259	AS03_21705	AHA_4078	AHML_21490	HMPREF1171_03299	/	B565_3774	HMPREF1168_00585	HMPREF1170_00692	HMPREF1167_03371	HMPREF1169_03925	AaquA_010100018406		Pseudomonas extremaustralis 14-3 substr. 14-3b	Pext1s1_18492
hypothetical	homology to ASA_0285	ASA_0239	IYQ_17264, IYQ_17502	AS03_05550	homology to AHA_4026	AHML_21485	/	AcavA_010100019663, AcavA_010100019446	B565_3773, homology to B565_3725	/	HMPREF1170_00693	HMPREF1167_03372	HMPREF1169_03926	/
hypothetical		ASA_0240	IYQ_17269	AS03_05555	AHA_4077	AHML_21480	HMPREF1171_03298	AcavA_010100019658	B565_3772	HMPREF1168_00584	HMPREF1170_00694	HMPREF1167_03373	HMPREF1169_03927	AaquA_010100018411
sodium/dicarboxylate symporter family protein		ASA_0241	IYQ_17274	AS03_05560	AHA_4076	AHML_21475	HMPREF1171_03297	/	B565_3771	HMPREF1168_00583	HMPREF1170_00695	HMPREF1167_03374	HMPREF1169_03928	AaquA_010100018416		Photobacterium damselae subsp. damselae CIP 102761	ZP_06154939.1
NADH oxidase, water-forming		ASA_0242	IYQ_17279	AS03_05565	AHA_4075	AHML_21470	HMPREF1171_03296	/	B565_3770	HMPREF1168_00582	HMPREF1170_00696	HMPREF1167_03375	HMPREF1169_03929	AaquA_010100018421		Photobacterium damselae subsp. damselae CIP 102761	ZP_06154938.1
lipoprotein, ComL family		ASA_0243	IYQ_17284	AS03_05570	AHA_4074	AHML_21465	HMPREF1171_03295	AcavA_010100019653	B565_3769	HMPREF1168_00572	HMPREF1170_00697	HMPREF1167_03376	HMPREF1169_03930	AaquA_010100018426
ribosomal large subunit pseudouridine synthase D		ASA_0244	IYQ_17289	AS03_05575	AHA_4073	AHML_21460	HMPREF1171_03294	AcavA_010100019648	B565_3768	HMPREF1168_00571	HMPREF1170_00698	HMPREF1167_03377	HMPREF1169_03931	AaquA_010100018431
laccase		ASA_0245	IYQ_17294	AS03_05580	AHA_4072	AHML_21455	HMPREF1171_03293	AcavA_010100019643	B565_3767	HMPREF1168_00570	HMPREF1170_00699	HMPREF1167_03378	HMPREF1169_03932	AaquA_010100018436
chaperone clpB		ASA_0246	IYQ_17299	AS03_05585	AHA_4071	AHML_21450	HMPREF1171_03292	AcavA_010100019638	B565_3766	HMPREF1168_00569	HMPREF1170_00700	HMPREF1167_03379	HMPREF1169_03933	AaquA_010100018441
metallo-beta-lactamase superfamily protein		/	/	/	AHA_4070	AHML_21445	HMPREF1171_03291	AcavA_010100019633	/	/	/	/	/	AaquA_010100018446		Chromobacterium violaceum ATCC 12472	CV_1341
hypothetical		/	/	/	AHA_4069	/	/	/	/	/	/	/	/	/		/
aspartate-ammonia ligase AsnA		ASA_0247	IYQ_17304	AS03_05590	AHA_4068	AHML_21440	HMPREF1171_03290	AcavA_010100019628	B565_3765	HMPREF1168_00568	HMPREF1170_00701	HMPREF1167_03380	HMPREF1169_03934	AaquA_010100018451
transcriptional regulator AsnC		ASA_0248	IYQ_17309	AS03_05595	AHA_4067	AHML_21435	HMPREF1171_03289	AcavA_010100019623	B565_3764	HMPREF1168_00567	HMPREF1170_00702	HMPREF1167_03381	HMPREF1169_03935	AaquA_010100018456
ABC-type amino acid transporter, periplasmic binding protein		ASA_0249	IYQ_17314	AS03_05600	AHA_4066	AHML_21430	HMPREF1171_03288	AcavA_010100019618	B565_3763	HMPREF1168_00566	HMPREF1170_00703	HMPREF1167_03382	HMPREF1169_03936	AaquA_010100018461
hypothetical		ASA_0250	IYQ_17319	AS03_05605	AHA_4064	AHML_21425	HMPREF1171_03287	/	B565_3762	HMPREF1168_00565	HMPREF1170_00704	HMPREF1167_03383	HMPREF1169_03937	AaquA_010100018466		Photobacterium leiognathi subsp. mandapamensis svers.1.1.	ZP_08311979.1
CBS domain protein, Inosine monophosphate dehydrogenase-like protein		ASA_0251	IYQ_17324	AS03_05610	AHA_4065	AHML_21420	HMPREF1171_03286	AcavA_010100019613	B565_3761	HMPREF1168_00564	HMPREF1170_00705	HMPREF1167_03384	HMPREF1169_03938	AaquA_010100018471
short chain dehydrogenase/reductase family protein, pteridine reductase 1		ASA_0252	IYQ_17329	AS03_05615	AHA_4063	AHML_21415	HMPREF1171_03285	AcavA_010100019608	B565_3760	HMPREF1168_00563	HMPREF1170_00706	HMPREF1167_03385	HMPREF1169_03939	AaquA_010100018476
7, 8-dihydro-6-hydroxymethylpterin- pyrophosphokinase		ASA_0253	IYQ_17334	AS03_05620	AHA_4062	AHML_21410	HMPREF1171_03284	AcavA_010100019603	/	HMPREF1168_00562	HMPREF1170_00707	HMPREF1167_03386	HMPREF1169_03940	AaquA_010100018481		Idiomarina loihiensis L2TR	YP_155917.1
hypothetical		/	IYQ_17339	AS03_05625	/		/	/	/	/	/	/	/	/		/
hypothetical		/	/	/	/		HMPREF1171_03283	AcavA_010100019598	/	HMPREF1168_00561	HMPREF1170_00708	HMPREF1167_03387	HMPREF1169_03941	/		/
two-component system sensor histidine kinase		ASA_0254	IYQ_17344	AS03_05630	AHA_4061	AHML_21405	HMPREF1171_03282	AcavA_010100019593	B565_3759	HMPREF1168_00560	HMPREF1170_00709	HMPREF1167_03388	HMPREF1169_03942	AaquA_010100018486
hypothetical		ASA_0255	IYQ_17349	AS03C021g017	AHA_4060	AHML_21400	HMPREF1171_03281	AcavA_010100019588	B565_3758	HMPREF1168_00559	HMPREF1170_00710	HMPREF1167_03389	HMPREF1169_03943	AaquA_010100018491
two-component system response regulator		ASA_0256	IYQ_17354	AS03C021g018	AHA_4059	AHML_21395	HMPREF1171_03280	AcavA_010100019583	B565_3757	HMPREF1168_00558	HMPREF1170_00711	HMPREF1167_03390	HMPREF1169_03944	AaquA_010100018496
Chloride channel protein EriC		ASA_0257	IYQ_17359	AS03C021g019	AHA_4058	AHML_21390	HMPREF1171_03279	AcavA_010100019578	B565_3756	HMPREF1168_00557	HMPREF1170_00712	HMPREF1167_03391	HMPREF1169_03945	AaquA_010100018501
hypothetical		/	IYQ_17364	AS03_05650	AHA_4057	/	HMPREF1171_03278	AcavA_010100019573	/	HMPREF1168_00556	HMPREF1170_00713	HMPREF1167_03392	HMPREF1169_03946	AaquA_010100018506		/
sulfite oxidase subunit YedY		ASA_0258	IYQ_17369	AS03_05655	AHA_4056	AHML_21385	HMPREF1171_03277	AcavA_010100019568	B565_3755	HMPREF1168_00555	HMPREF1170_00714	HMPREF1167_03393	HMPREF1169_03947	AaquA_010100018511
membrane protein YedZ		ASA_0259	IYQ_17374	AS03_05660	AHA_4055	AHML_21380	HMPREF1171_03276	AcavA_010100019563	B565_3754	HMPREF1168_00554	HMPREF1170_00715	HMPREF1167_03394	HMPREF1169_03948	AaquA_010100018516
hypothetical		ASA_0260	IYQ_17379	AS03_05665	AHA_4054	AHML_21375	HMPREF1171_03275	AcavA_010100019558	B565_3753	HMPREF1168_00553	HMPREF1170_00716	HMPREF1167_03395	HMPREF1169_03949	AaquA_010100018521
hypothetical		ASA_0261	IYQ_17384	AS03_05670	AHA_4053	AHML_21370	HMPREF1171_03274	AcavA_010100019553	B565_3752	HMPREF1168_00552	HMPREF1170_00717	HMPREF1167_03396	HMPREF1169_03950	AaquA_010100018526
two-component system response regulator		ASA_0262	IYQ_17389	AS03_05675	AHA_4052	AHML_21365	HMPREF1171_03273	AcavA_010100019548	B565_3751	HMPREF1168_00551	HMPREF1170_00718	HMPREF1167_03397	HMPREF1169_03951	AaquA_010100018531
two-component system sensor histidine kinase		ASA_0263	IYQ_17394	AS03_05680	AHA_4051	AHML_21360	HMPREF1171_03272	AcavA_010100019543	B565_3750	HMPREF1168_00550	HMPREF1170_00719	HMPREF1167_03398	HMPREF1169_03952	AaquA_010100018536
hypothetical		ASA_0264	IYQ_17399	AS03_05685	AHA_4050	AHML_21355	HMPREF1171_03271	AcavA_010100019538	B565_3749	HMPREF1168_00549	HMPREF1170_00720	HMPREF1167_03399	HMPREF1169_03953	AaquA_010100018541
trimethylamine-N-oxide reductase, molybdopterin guanine dinucleotide-containing S/N-oxide reductase family protein		ASA_0265	IYQ_17404	AS03_05690	AHA_4049	AHML_21350	HMPREF1171_03270	AcavA_010100019533	B565_3748	HMPREF1168_00548	HMPREF1170_00721, HMPREF1170_00722	HMPREF1167_03400	HMPREF1169_03954	AaquA_010100018546
DMSO/TMAO pentaheme cytochrome c subunit		ASA_0266	IYQ_17409	AS03_05695	AHA_4048	AHML_21345	HMPREF1171_03269	AcavA_010100019528	B565_3747	HMPREF1168_00547	HMPREF1170_00723	HMPREF1167_03401	HMPREF1169_03955	AaquA_010100018551
Sensor histidine kinase with ATPase domain, two fused		/	/	/	/	/	/	/	B565_3746	HMPREF1168_00546	HMPREF1170_00724	HMPREF1167_03402	HMPREF1169_03956	/		Vibrio parahaemolyticus RIMD 2210633	VP1245
CheY-like receiver		/	/	/	/	/	/	/	B565_3745	HMPREF1168_00545	HMPREF1170_00725	HMPREF1167_03403	HMPREF1169_03957	/		Vibrio parahaemolyticus RIMD 2210633	VP1244
DNA topoisomerase III		ASA_0267	IYQ_17414	AS03_05700	AHA_4047	AHML_21340	HMPREF1171_03268	AcavA_010100019523	B565_3744	HMPREF1168_00544	HMPREF1170_00726	HMPREF1167_03404	HMPREF1169_03958	AaquA_010100018556
MC21 protein		/	/	/	AHA_4046	AHML_14695, AHML_21335	HMPREF1171_03267	/	B565_3743	HMPREF1168_00543	HMPREF1170_00727	HMPREF1167_03405	HMPREF1169_03959	AaquA_010100018561		Vibrio mimicus MB-451	ZP_06039075.1
alkylhydroperoxidase AhpD domain-containing protein		/	/	/	AHA_4045	AHML_14700	HMPREF1171_03266	/	B565_3742	HMPREF1168_00542	HMPREF1170_00728	HMPREF1167_03406	HMPREF1169_03960	AaquA_010100018566		Vibrio mimicus MB-451	ZP_06041361.1
hypothetical		/	/	/	/	AHML_14705	/	/	/	/	/	/	/	/
insertion element IS2 transposase InsD		/	/	/	/	AHML_14710	/	/	/	/	/	/	/	/
hypothetical		/	/	/	/	AHML_14715	/	/	/	/	/	/	/	/
transposase IS2		/	/	/	/	AHML_14720	/	/	/	/	/	/	/	/
transposase insH		/	/	/	/	AHML_14725	/	/	/	/	/	/	/	/
Myo-inositol catabolism IolB domain-containing protein		/	/	/	/	AHML_14730	/	/	/	/	/	/	/	/		Photorhabdus luminescens subsp. laumondii TTO1	plu1799
inosose dehydratase		/	/	/	/	AHML_14735	/	/	/	/	/	/	/	/		Enterobacter cloacae subsp. dissolvens SDM	AFM61075.1
5-dehydro-2-deoxygluconokinase		/	/	/	/	AHML_14740	/	/	/	/	/	/	/	/		Enterobacter cloacae subsp. dissolvens SDM	AFM61076.1
putative dehydrogenase		/	/	/	/	AHML_14745	/	/	/	/	/	/	/	/		Enterobacter cloacae subsp. dissolvens SDM	AFM61077.1
ribose transport system permease		/	/	/	/	AHML_14750	/	/	/	/	/	/	/	/		Enterobacter cloacae subsp. dissolvens SDM	AFM61078.1
ribose transport system ATP-binding protein		/	/	/	/	AHML_14755	/	/	/	/	/	/	/	/		Enterobacter cloacae subsp. dissolvens SDM	AFM61079.1
ribose transport system substrate-binding protein		/	/	/	/	AHML_14760	/	/	/	/	/	/	/	/		Enterobacter cloacae subsp. dissolvens SDM	AFM61080.1
myo-inositol 2-dehydrogenase		/	/	/	/	AHML_14765	/	/	/	/	/	/	/	/		Enterobacter cloacae subsp. dissolvens SDM	AFM61081.1
transposase IS3/IS911		/	/	/	/	AHML_14770	/	/	/	/	/	/	/	/
integrase catalytic subunit		/	/	/	/	AHML_14775	/	/	/	/	/	/	/	/
3D-(3,5/4)-trihydroxycyclohexane-1,2-dione hydrolase		/	/	/	/	AHML_14780	/	/	/	/	/	/	/	/		Photorhabdus luminescens subsp. laumondii TTO1	plu1805
iron-sulfur cluster assembly protein HesB		/	/	/	/	AHML_14785	/	/	/	/	/	/	/	/		Photorhabdus luminescens subsp. laumondii TTO1	plu1807
methylmalonate-semialdehyde dehydrogenase		/	/	/	/	AHML_14790	/	/	/	/	/	/	/	/		Plesiomonas shigelloides	EON90395.1
putative P4-family integrase		/	/	/	/	AHML_14795	/	/	/	/	/	/	/	/
transposase IS66		/	/	/	/	AHML_14800	/	/	/	/	/	/	/	/
superfamily II helicase		/	/	/	/	AHML_14805	/	/	/	/	/	/	/	/
hypothetical		/	/	/	/	AHML_14810	/	/	/	/	/	/	/	/
hypothetical		/	/	/	/	AHML_14815	/	/	/	/	/	/	/	/
prophage CP4-57 regulatory		/	/	/	/	AHML_14820	/	/	/	/	/	/	/	/		Thauera phenylacetica B4P	ENO99074.1
transcriptional regulator, AraC family		/	/	/	AHA_4044	AHML_21325	HMPREF1171_03265	/	B565_3741	HMPREF1168_00541	HMPREF1170_00729	HMPREF1167_03407	HMPREF1169_03961	AaquA_010100018571		Vibrio mimicus MB-451	ZP_06041360.1
potassium uptake protein KtrB		ASA_0268	IYQ_17419	AS03_05705	AHA_4043	AHML_21320	HMPREF1171_03264	AcavA_010100019518	B565_3740	HMPREF1168_00540	HMPREF1170_00730	HMPREF1167_03408	HMPREF1169_03962	AaquA_010100018576
potassium uptake protein KtrA		ASA_0269	IYQ_17424	AS03_05710	AHA_4042	AHML_21315	HMPREF1171_03263	AcavA_010100019513	B565_3739	HMPREF1168_00539	HMPREF1170_00731	HMPREF1167_03409	HMPREF1169_03963	AaquA_010100018581
UDP-N-acetylpyruvoylglucosamine reductase		ASA_0270	IYQ_17429	AS03_05715	AHA_4041	AHML_21310	HMPREF1171_03262	AcavA_010100019508	B565_3738	HMPREF1168_00538	HMPREF1170_00732	HMPREF1167_03410	HMPREF1169_03964	AaquA_010100018586
biotin-(acetyl-CoA-carboxylase) ligase		ASA_0271	IYQ_17434	AS03_05720	AHA_4040	AHML_21305	HMPREF1171_03261	AcavA_010100019503	B565_3737	HMPREF1168_00537	HMPREF1170_00733	HMPREF1167_03411	HMPREF1169_03965	AaquA_010100018591
pantothenate kinase		ASA_0272	IYQ_17439	AS03_05725	AHA_4039	AHML_21300	HMPREF1171_03260	AcavA_010100019498	B565_3736	HMPREF1168_00536	HMPREF1170_00734	HMPREF1167_03412	HMPREF1169_03966	AaquA_010100018596
tRNA-Tyr		ASA_0273	IYQ_t17455	AS03_05730	AHA_4038	AHML_t22536	HMPREF1171_04523	?	B565_t093	HMPREF1168_04129	HMPREF1170_04058	HMPREF1167_04029	HMPREF1169_04078	AaquA_010100t18704
tRNA-Gly		ASA_0274	IYQ_t17457	AS03_05735	AHA_4037	AHML_t22534	HMPREF1171_04522	?	B565_t092	HMPREF1168_04128	HMPREF1170_04059	HMPREF1167_04030	HMPREF1169_04079	AaquA_010100t18706
hypothetical		/	/	/	/	/	/	/	B565_3734	/	/	/	/	/		/
elongation factor Tu		ASA_0275	IYQ_17444, IYQ_17457	AS03_05740, AS03_14035	AHA_4036	AHML_21295	HMPREF1171_03259, homologous to HMPREF1171_03241	AcavA_010100019491	B565_3735	HMPREF1168_00535, homologous to HMPREF1168_00518	HMPREF1170_00735, homologous to HMPREF1170_00752	HMPREF1167_03413, homologous to HMPREF1167_03431	HMPREF1169_03967, homologous to HMPREF1169_03984	AaquA_010100018601
tRNA-Trp		ASA_0276	IYQ_t17549	AS03_14030	AHA_4035	AHML_t22532	HMPREF1171_04521	AcavA_010100t19498	B565_t091	HMPREF1168_04127	HMPREF1170_04060	HMPREF1167_04031	HMPREF1169_04080	AaquA_010100t18708
preprotein translocase subunit SecE		ASA_0277	IYQ_17462	AS03_14025	AHA_4034	AHML_21290	HMPREF1171_03258	AcavA_010100019486	B565_3733	HMPREF1168_00534	HMPREF1170_00736	HMPREF1167_03414	HMPREF1169_03968	AaquA_010100018606
transcription termination/antitermination factor NusG		ASA_0278	IYQ_17467	AS03_14020	AHA_4033	AHML_21285	HMPREF1171_03257	AcavA_010100019481	B565_3732	HMPREF1168_00533	HMPREF1170_00737	HMPREF1167_03415	HMPREF1169_03969	AaquA_010100018611
ribosomal protein L11		ASA_0279	IYQ_17472	AS03_14015	AHA_4032	AHML_21280	HMPREF1171_03256	AcavA_010100019476	B565_3731	HMPREF1168_00532	HMPREF1170_00738	HMPREF1167_03416	HMPREF1169_03970	AaquA_010100018616
ribosomal protein L1		ASA_0280	IYQ_17477	AS03_14010	AHA_4031	AHML_21275	HMPREF1171_03255	AcavA_010100019471	B565_3730	HMPREF1168_00531	HMPREF1170_00739	HMPREF1167_03417	HMPREF1169_03971	AaquA_010100018621
ribosomal subunit protein L10		ASA_0281	IYQ_17482	AS03_14005	AHA_4030	AHML_21270	HMPREF1171_03254	AcavA_010100019466	B565_3729	HMPREF1168_00530	HMPREF1170_00740	HMPREF1167_03418	HMPREF1169_03972	AaquA_010100018626
ribosomal protein L12		ASA_0282	IYQ_17487	AS03_14000	AHA_4029	AHML_21265	HMPREF1171_03253	AcavA_010100019461	B565_3728	HMPREF1168_00529	HMPREF1170_00741	HMPREF1167_03419	HMPREF1169_03973	AaquA_010100018631
DNA-directed RNA polymerase, beta subunit		ASA_0283	IYQ_17492	AS03_13995	AHA_4028	AHML_21260	HMPREF1171_03252	AcavA_010100019456	B565_3727	HMPREF1168_00528	HMPREF1170_00742	HMPREF1167_03420	HMPREF1169_03974	AaquA_010100018636
DNA-directed RNA polymerase, beta prime subunit		ASA_0284	IYQ_17497	AS03_13990	AHA_4027	AHML_21255	HMPREF1171_03251	AcavA_010100019451	B565_3726	HMPREF1168_00527	HMPREF1170_00743	HMPREF1167_03421	HMPREF1169_03975	AaquA_010100018641
transposase		/	/	/	/	AHML_21250	/	/	/	/	/	/	/	/
MukF protein		ASA_0285	IYQ_17502	AS03_13985	AHA_4026	AHML_21245	HMPREF1171_03250	AcavA_010100019446	B565_3725	HMPREF1168_00526	HMPREF1170_00744	HMPREF1167_03422	HMPREF1169_03976	AaquA_010100018646
putative translation initiation inhibitor		ASA_0286	IYQ_17507	AS03_13980	AHA_4025	AHML_21240	HMPREF1171_03249	AcavA_010100019441	B565_3724	HMPREF1168_00525	HMPREF1170_00745	HMPREF1167_03423	HMPREF1169_03977	AaquA_010100018651
intracellular sulfur oxidation protein DsrE		ASA_0287	IYQ_17512	AS03_13975	AHA_4024	AHML_21235	HMPREF1171_03248	AcavA_010100019436	B565_3723	HMPREF1168_00524	HMPREF1170_00746	HMPREF1167_03424	HMPREF1169_03978	AaquA_010100018656
intracellular sulfur oxidation protein DsrF		ASA_0288	IYQ_17517	AS03_13970	AHA_4023	AHML_21230	HMPREF1171_03247	AcavA_010100019431	B565_3722	HMPREF1168_00523	HMPREF1170_00747	HMPREF1167_03425	HMPREF1169_03979	AaquA_010100018661
intracellular sulfur oxidation protein DsrH		ASA_0289	IYQ_17522	AS03_13965	AHA_4022	AHML_21225	HMPREF1171_03246	AcavA_010100019426	B565_3721	HMPREF1168_00522	HMPREF1170_00748	HMPREF1167_03426	HMPREF1169_03980	AaquA_010100018666
ribosomal protein S12		ASA_0290	IYQ_17527	AS03_13960	AHA_4021	AHML_21220	HMPREF1171_03245	AcavA_010100019421	B565_3720	HMPREF1168_00521	HMPREF1170_00749	HMPREF1167_03427	HMPREF1169_03981	AaquA_010100018671
ribosomal protein S7		ASA_0291	IYQ_17532	AS03_13955	AHA_4020	AHML_21215	HMPREF1171_03244	AcavA_010100019416	B565_3719	HMPREF1168_00520	HMPREF1170_00750	HMPREF1167_03428	HMPREF1169_03982	AaquA_010100018676
translation elongation factor G, fusA		ASA_0292	IYQ_17537	AS03_13950	AHA_4019	AHML_21210	HMPREF1171_03243	AcavA_010100019411	B565_3718	HMPREF1168_00519	HMPREF1170_00751	HMPREF1167_03429	HMPREF1169_03983	AaquA_010100018681
translation elongation factor Tu, Tuf1		ASA_0293	IYQ_17542	AS03_13945	AHA_4018	AHML_21205	HMPREF1171_03241, homologous to HMPREF1171_03259	AcavA_010100019406	B565_3717	HMPREF1168_00518, homologous to HMPREF1168_00535	HMPREF1170_00752, homologous to HMPREF1170_00735	HMPREF1167_03431, homologous to HMPREF1167_03413	HMPREF1169_03984, homologous to HMPREF1169_03967	AaquA_010100018686
D,D-heptose 1,7-bisphosphate phosphatase		ASA_0294	IYQ_17554		AHA_4017	AHML_21200	HMPREF1171_03240	AcavA_010100019401	B565_3716	HMPREF1168_00517	HMPREF1170_00753	HMPREF1167_03431	HMPREF1169_03985	AaquA_010100018691
transposase		/	/		/	/	/	/	/	/	/	/	HMPREF1169_03986	/		Enterococcus faecium	ADO66775.1
hypothetical		/	IYQ_17559	AS03C015g053	/	/		/	/	/	/	/	/	/		/
16S ribosomal RNA		ASA_0295	?		AHA_3944	AHML_r22584		?	B565_r007	?	?	?	?	?
tRNA-Glu		ASA_0296	?		/	/	HMPREF1171_04517	?	/	?	?	?	?	?
tRNA-Ile		/	?		AHA_3943	AHML_t22530	?	?	?	?	?	?	?	?
tRNA-Ala		/	?		AHA_3942	AHML_t22528	?	?	?	?	?	?	?	?
23S ribosomal RNA		ASA_0297	?		AHA_3941	AHML_r22604	HMPREF1171_04545	?	B565_r008	?	?	?	?	?
5S ribosomal RNA		ASA_0298	?		AHA_3940	AHML_r22564	HMPREF1171_04544	?	B565_r009	HMPREF1168_04198	?	?	?	?
hypothetical		ASA_0299	IYQ_10057	AS03_21425	AHA_3939	AHML_20860	HMPREF1171_03169	AcavA_010100002420	B565_0445	HMPREF1168_00368	HMPREF1170_04036	HMPREF1167_01475	HMPREF1169_03238	AaquA_010100019187
transposase IS110		/	/	AS03_15260	/	/	/	/	/	/	/	/	/	/
membrane carboxypeptidase		ASA_0300	IYQ_10052	AS03_15265, AS03_21430 pseudogene	AHA_3938	AHML_20855	HMPREF1171_03168	AcavA_010100002425	B565_0446	HMPREF1168_00367	HMPREF1170_04035	HMPREF1167_01474	HMPREF1169_03237	AaquA_010100019192
hypothetical		ASA_0301	IYQ_10047	AS03_15270	AHA_3937	AHML_20850	HMPREF1171_03167	AcavA_010100002430	B565_0291	HMPREF1168_01186	HMPREF1170_00154	HMPREF1167_01647	HMPREF1169_03391	AaquA_010100019197
modulator of DNA gyrase PmbA		ASA_0302	IYQ_10042	AS03_15275	AHA_3936	AHML_20845	HMPREF1171_03166	AcavA_010100002435	B565_0292	HMPREF1168_01187	HMPREF1170_00153	HMPREF1167_01646	HMPREF1169_03390	AaquA_010100019202
UDP-N-acetylglucosamine1-carboxyvinyltransferase		ASA_0303	IYQ_10037	AS03_15280	AHA_3935	AHML_20840	HMPREF1171_03165	AcavA_010100019071	B565_0293	HMPREF1168_00498	HMPREF1170_00152	HMPREF1167_01645	HMPREF1169_03389	AaquA_010100019207
BolA-like protein		ASA_0304	IYQ_10032	AS03_15285	AHA_3934	AHML_20835	HMPREF1171_03164	AcavA_010100019066	B565_0294	HMPREF1168_00497	HMPREF1170_00151	HMPREF1167_01644	HMPREF1169_03388	AaquA_010100019212
anti-anti-sigma factor family protein		ASA_0305	IYQ_10027	AS03_15290	AHA_3933	AHML_20830	HMPREF1171_03163	AcavA_010100019061	B565_0295	HMPREF1168_00496	HMPREF1170_00150	HMPREF1167_01643	HMPREF1169_03387	AaquA_010100019217
toluene tolerance protein Ttg2D		ASA_0306	IYQ_10022	AS03_15295	AHA_3932	AHML_20825	HMPREF1171_03162	AcavA_010100019056	B565_0296	HMPREF1168_00495	HMPREF1170_00149	HMPREF1167_01642	HMPREF1169_03386	AaquA_010100019222
toluene tolerance protein TTG2C		ASA_0307	IYQ_10017	AS03_15300	AHA_3931	AHML_20820	HMPREF1171_03161	AcavA_010100019051	B565_0297	HMPREF1168_00494	HMPREF1170_00148	HMPREF1167_01641	HMPREF1169_03385	AaquA_010100019227
ABC-type transporter, permease subunit		ASA_0308	IYQ_10012	AS03_15305	AHA_3930	AHML_20815	HMPREF1171_03160	AcavA_010100019046	B565_0298	HMPREF1168_00493	HMPREF1170_00147	HMPREF1167_01640	HMPREF1169_03384	AaquA_010100019232
ABC-type transporter, ATP-binding protein		ASA_0309	IYQ_10007	AS03_15310	AHA_3929	AHML_20810	HMPREF1171_03159	AcavA_010100019041	B565_0299	HMPREF1168_00492	HMPREF1170_00146	HMPREF1167_01639	HMPREF1169_03383	AaquA_010100019237
sugar phosphate isomerase, putative sugar phosphate isomerase involved in capsule formation		ASA_0310	IYQ_10002	AS03_15315	AHA_3928	AHML_20805	HMPREF1171_03158	AcavA_010100019036	B565_0300	HMPREF1168_00491	HMPREF1170_00145	HMPREF1167_01638	HMPREF1169_03382	AaquA_010100019242
3-deoxy-D-manno-octulosonate 8-phosphate phosphatase		ASA_0311	IYQ_09997	AS03_15320	AHA_3927	AHML_20800	HMPREF1171_03157	AcavA_010100019031	B565_0301	HMPREF1168_00490	HMPREF1170_00144	HMPREF1167_01637	HMPREF1169_03381	AaquA_010100019247
hypothetical		ASA_0312	IYQ_09992	AS03_15325	AHA_3926	AHML_20795	HMPREF1171_03156	AcavA_010100019026	B565_0302	HMPREF1168_00489	HMPREF1170_00143	HMPREF1167_01636	HMPREF1169_03380	AaquA_010100019252
lipopolysaccharide transport periplasmic protein LptA		ASA_0313	IYQ_09987	AS03_15330	AHA_3925	AHML_20790	HMPREF1171_03155	AcavA_010100019021	B565_0303	HMPREF1168_00488	HMPREF1170_00142	HMPREF1167_01635	HMPREF1169_03379	AaquA_010100019257
ABC-type transporter, ATP binding protein		ASA_0314	IYQ_09982	AS03_15335	AHA_3924	AHML_20785	HMPREF1171_03154	AcavA_010100019016	B565_0304	HMPREF1168_00487	HMPREF1170_00141	HMPREF1167_01634	HMPREF1169_03378	AaquA_010100019262
RNA polymerase sigma-54 factor		ASA_0315	IYQ_09977	AS03_15340	AHA_3923	AHML_20780	HMPREF1171_03153	AcavA_010100019011	B565_0305	HMPREF1168_00486	HMPREF1170_00140	HMPREF1167_01633	HMPREF1169_03377	AaquA_010100019267
Sigma 54 modulation protein/ribosomal protein S30EA		ASA_0316	IYQ_09972	AS03_15345	AHA_3922	AHML_20775	HMPREF1171_03152	AcavA_010100019006	B565_0306	HMPREF1168_00485	HMPREF1170_00139	HMPREF1167_01632	HMPREF1169_03376	AaquA_010100019272
nitrogen regulatory IIA protein PtsN		ASA_0317	IYQ_09967	AS03_15350	AHA_3921	AHML_20770	HMPREF1171_03151	AcavA_010100019001	B565_0307	HMPREF1168_00484	HMPREF1170_00138	HMPREF1167_01631	HMPREF1169_03375	AaquA_010100019277
glmZ(sRNA)-inactivating NTPase, COG1660 Predicted P-loop-containing kinase		ASA_0318	IYQ_09962	AS03_15355	AHA_3920	AHML_20765	HMPREF1171_03150	AcavA_010100018996	B565_0308	HMPREF1168_00483	HMPREF1170_00137	HMPREF1167_01630	HMPREF1169_03374	AaquA_010100019282
phosphocarrier protein		ASA_0319	IYQ_09957	AS03_15360	AHA_3919	AHML_20760	HMPREF1171_03149	AcavA_010100018991	B565_0309	HMPREF1168_00482	HMPREF1170_00136	HMPREF1167_01629	HMPREF1169_03373	AaquA_010100019287
BglB-family transcriptional antiterminator	frameshift due to 10 bp duplication	ASA_0320	potential frameshift	AS03_15150, AS03_15365	AHA_3918	AHML_20755	HMPREF1171_03148	AcavA_010100018986	B565_0310	HMPREF1168_00481	HMPREF1170_00135	HMPREF1167_01628	HMPREF1169_03372	AaquA_010100019292
4-hydroxy-2-oxoglutarate aldolase		ASA_0321	IYQ_09942	AS03_15145	AHA_3917	AHML_20750	HMPREF1171_03147	AcavA_010100018981	B565_0311	HMPREF1168_00480	HMPREF1170_00134	HMPREF1167_01627	HMPREF1169_03371	AaquA_010100019297
hypothetical		/	IYQ_09937	AS03_15140	/	/	/	/	/	/	/	/	/	/		/
L-seryl-tRNA selenium transferase family		ASA_0322	IYQ_09932	AS03_15135	AHA_3916	AHML_20745	HMPREF1171_03146	AcavA_010100018976	B565_0312	HMPREF1168_00479	HMPREF1170_00133	HMPREF1167_01626	HMPREF1169_03370	AaquA_010100019302
dihydroorotase		ASA_0323	IYQ_09927	AS03_15130	AHA_3915	AHML_20740	HMPREF1171_03145	AcavA_010100018971	B565_0313	HMPREF1168_00478	HMPREF1170_00132	HMPREF1167_01625	HMPREF1169_03369	AaquA_010100019307
membrane protein		ASA_0324	IYQ_09922	AS03_23475, pseudogene	AHA_3914	AHML_20735	HMPREF1171_03144	AcavA_010100018966	B565_0314	HMPREF1168_00477	HMPREF1170_00131	HMPREF1167_01624	HMPREF1169_03368	AaquA_010100019312
membrane protein		ASA_0325	IYQ_09917	AS03_15125	AHA_3913	AHML_20730	HMPREF1171_03143	AcavA_010100018961	B565_0315	HMPREF1168_00476	HMPREF1170_00130	HMPREF1167_01623	HMPREF1169_03367	AaquA_010100019317
hypothetical		ASA_0326	IYQ_09912	AS03_15120	AHA_3912	AHML_20725	HMPREF1171_03142	AcavA_010100018956	B565_0316	HMPREF1168_00475	HMPREF1170_00129	HMPREF1167_01622	HMPREF1169_03366	AaquA_010100019322
transcriptional regulator		ASA_0327	IYQ_09907	AS03_15115	AHA_3911	AHML_20720	HMPREF1171_03141	AcavA_010100018951	B565_0317	HMPREF1168_00474	HMPREF1170_00128	HMPREF1167_01621	HMPREF1169_03365	AaquA_010100019327
transcriptional regulator		ASA_0328	IYQ_09902	AS03_15110	AHA_3910	AHML_20715	HMPREF1171_03140	AcavA_010100018946	B565_0318	HMPREF1168_00473	HMPREF1170_00127	HMPREF1167_01620	HMPREF1169_03364	AaquA_010100019332
hypothetical		/	IYQ_09897	AS03_15105	/	/	/	/	/	/	/	/	/	/		/
DegS serine protease		ASA_0329	IYQ_09892	AS03_15100	AHA_3909	AHML_20710	HMPREF1171_03139	AcavA_010100018941	B565_0319	HMPREF1168_00472	HMPREF1170_00126	HMPREF1167_01619	HMPREF1169_03363	AaquA_010100019337
DegQ serine protease		ASA_0330	IYQ_09887	AS03_15095	AHA_3908	AHML_20705	HMPREF1171_03138	AcavA_010100018936	B565_0320	HMPREF1168_00471	HMPREF1170_00125	HMPREF1167_01618	HMPREF1169_03362	AaquA_010100019342
membrane protein		ASA_0331	IYQ_09882	AS03_15090	AHA_3907	AHML_20700	HMPREF1171_03137	AcavA_010100018931	B565_0321	HMPREF1168_00470	HMPREF1170_00124	HMPREF1167_01617	HMPREF1169_03361	AaquA_010100019347
ATPase, AFG1 family		ASA_0332	IYQ_09877	AS03_15085	AHA_3906	AHML_20695	HMPREF1171_03136	AcavA_010100018926	B565_0322	HMPREF1168_00469	HMPREF1170_00123	HMPREF1167_01616	HMPREF1169_03360	AaquA_010100019352
50S LSU ribosomal protein L13		ASA_0333	IYQ_09872	AS03_15080	AHA_3905	AHML_20690	HMPREF1171_03135	AcavA_010100018921	B565_0323	HMPREF1168_00468	HMPREF1170_00122	HMPREF1167_01615	HMPREF1169_03359	AaquA_010100019357
30S ribosomal subunit protein S9		ASA_0334	IYQ_09867	AS03_15075	AHA_3904	AHML_20685	HMPREF1171_03134	AcavA_010100018916	B565_0324	HMPREF1168_00467	HMPREF1170_00121	HMPREF1167_01614	HMPREF1169_03358	C30g0036
ubiquinol-cytochrome c reductase, iron-sulfur subunit		ASA_0335	IYQ_09862	AS03_15070	AHA_3903	AHML_20675	HMPREF1171_03133	AcavA_010100018911	B565_0325	HMPREF1168_00466	HMPREF1170_00120	HMPREF1167_01613	HMPREF1169_03357	AaquA_010100019362
ubiquinol-cytochrome c reductase, cytochrome b		ASA_0336	IYQ_09857	AS03_15065	AHA_3902	AHML_20670	HMPREF1171_03132	AcavA_010100018906	B565_0326	HMPREF1168_00465	HMPREF1170_00119	HMPREF1167_01612	HMPREF1169_03356	AaquA_010100019367
ubiquinol-cytochrome c reductase, cytochrome c1		ASA_0337	IYQ_09852	AS03_15060	AHA_3901	AHML_20665	HMPREF1171_03131	AcavA_010100018901	B565_0327	HMPREF1168_00464	HMPREF1170_00118	HMPREF1167_01611	HMPREF1169_03355	AaquA_010100019372
stringent starvation protein A, SspA		ASA_0338	IYQ_09847	AS03_15055	AHA_3900	AHML_20660	HMPREF1171_03130	AcavA_010100018896	B565_0328	HMPREF1168_00463	HMPREF1170_00117	HMPREF1167_01610	HMPREF1169_03354	AaquA_010100019377
stringent starvation protein B, peptidase		ASA_0339	IYQ_09842	AS03_15050	AHA_3899	AHML_20655	HMPREF1171_03129	AcavA_010100018891	B565_0329	HMPREF1168_00462	HMPREF1170_00116	HMPREF1167_01609	HMPREF1169_03353	AaquA_010100019382
lipoprotein		ASA_0340	IYQ_09837	AS03_06955	AHA_3898	AHML_20650	HMPREF1171_03128	AcavA_010100018886	B565_0330	HMPREF1168_00461	HMPREF1170_00115	HMPREF1167_01608	HMPREF1169_03352	AaquA_010100019387
phosphoheptose isomerase		ASA_0341	IYQ_09832	AS03_06960	AHA_3897	AHML_20645	HMPREF1171_03127	AcavA_010100018881	B565_0331	HMPREF1168_00460	HMPREF1170_00114	HMPREF1167_01607	HMPREF1169_03351	AaquA_010100019392
hypothetical, COG0792 Predicted endonuclease distantly related to archaeal Holliday junction resolvase		ASA_0342	IYQ_09827	AS03_06965	AHA_3896	AHML_20640	HMPREF1171_03126	AcavA_010100018876	B565_0332	HMPREF1168_00459	HMPREF1170_00113	HMPREF1167_01606	HMPREF1169_03350	AaquA_010100019397
lipoprotein, LppC family		ASA_0343	IYQ_09822	AS03_06970	AHA_3895	AHML_20635	HMPREF1171_03125	AcavA_010100018871	B565_0333	HMPREF1168_00458	HMPREF1170_00112	HMPREF1167_01605	HMPREF1169_03349	AaquA_010100019402
methyltransferase		ASA_0344	IYQ_09817	AS03_06975	AHA_3894	AHML_20630	HMPREF1171_03124	AcavA_010100018866	B565_0334	HMPREF1168_00457	HMPREF1170_00111	HMPREF1167_01604	HMPREF1169_03348	AaquA_010100019407
hypothetical		/	/	/	/	/	/	/	/	/	/	/	/	C30g0047		Vibrio vulnificus CMCP6	VV1_0587
hypothetical		/	/	/	/	/	/	/	B565_0335	/	/	/	/	/		/
RNAse P RNA component		ASA_0345	?	?	?	/	?	?	?	?	?	?	?	?
lateral flagellar motor switch protein, LfiM		ASA_0346	IYQ_09812	AS03_06980	AAZ99728.1	/	HMPREF1171_03123	/	/	/	/	HMPREF1167_01603	/	/		Vibrio parahaemolyticus RIMD 2210633	VPA1540
lateral flagellar motor switch protein, lfiN		ASA_0347	IYQ_09807	AS03_06985	AAZ99729.1	/	HMPREF1171_03122	/	/	/	/	HMPREF1167_01602	/	/		Vibrio parahaemolyticus RIMD 2210633	VPA1541
lateral flagellar assembly protein, lfiP		ASA_0348	IYQ_09802	AS03_06990	AAZ99730.1	/	HMPREF1171_03121	/	/	/	/	HMPREF1167_01601	/	/		Vibrio parahaemolyticus RIMD 2210633	VPA1542
lateral flagellar biosynthetic protein, LfiQ		ASA_0349	IYQ_09797	AS03_06995	AAZ99731.1	/	HMPREF1171_03120	/	/	/	/	HMPREF1167_01600	/	/		Vibrio parahaemolyticus RIMD 2210633	VPA1543
lateral flagellar biosynthetic protein LfiR		ASA_0350	IYQ_09792	AS03_07000	AAZ99732.1	/	HMPREF1171_03119	/	/	/	/	HMPREF1167_01599	/	/		Vibrio parahaemolyticus RIMD 2210633	VPA1544
lateral flagellar biosynthetic protein, LfhB		ASA_0351	IYQ_09787	AS03_07005	AAZ99733.1	/	HMPREF1171_03118	/	/	/	/	HMPREF1167_01598	/	/		Vibrio parahaemolyticus RIMD 2210633	VPA1545
lateral flagellar biosynthesis protein, lfhA		ASA_0352	IYQ_09782	AS03_07010	AAZ99734.1	/	HMPREF1171_03117	/	/	/	/	HMPREF1167_01597	/	/		Vibrio parahaemolyticus RIMD 2210633	VPA1546
two-component system lateral flagellar response regulator, LfhK		ASA_0353	IYQ_09777	AS03_07015	AAZ99735.1	/	HMPREF1171_03116	/	/	/	/	HMPREF1167_01596	/	/		Vibrio parahaemolyticus RIMD 2210633	VPA1538
lateral flagellar hook basal body protein, LfiE		ASA_0354	IYQ_09772	AS03_07020	AAZ99736.1	/	HMPREF1171_03115	/	/	/	/	HMPREF1167_01595	/	/		Vibrio parahaemolyticus RIMD 2210633	VPA1537
lateral flagellar M-ring protein, LfiF		ASA_0355	IYQ_09767	AS03_22840, pseudogene	AAZ99737.1	/	HMPREF1171_03114	/	/	/	/	HMPREF1167_01594	/	/		Vibrio parahaemolyticus RIMD 2210633	VPA1536
lateral flagellar motor switch protein LfiG		ASA_0356	IYQ_09762	AS03_07030	AAZ99738.1	/	HMPREF1171_03113	/	/	/	/	HMPREF1167_01593	/	/		Vibrio parahaemolyticus RIMD 2210633	VPA1535
lateral flagellar assembly protein FliH		ASA_0357	IYQ_09757	AS03_07035	AAZ99739.1	/	HMPREF1171_03112	/	/	/	/	HMPREF1167_01592	/	/		Vibrio parahaemolyticus RIMD 2210633	VPA1534
lateral flagellar FliI-like assembly ATPase protein, LfiI		ASA_0358	IYQ_09752	AS03_07040	AAZ99740.1	/	HMPREF1171_03111	/	/	/	/	HMPREF1167_01591	/	/		Vibrio parahaemolyticus RIMD 2210633	VPA1533
lateral flagellar protein, LfiJ		ASA_0359	IYQ_09747	AS03_07045	AAZ99741.1	/	HMPREF1171_03110	/	/	/	/	HMPREF1167_01590	/	/		Moritella sp. PE36	ZP_01897427.1
lateral flagellar protein, LfgN		ASA_0360	IYQ_09742	AS03_07050	AAZ99742.1	/	HMPREF1171_03109	/	/	/	/	HMPREF1167_01589	/	/		Vibrio parahaemolyticus RIMD 2210633	VPA0261
lateral flagella anti-sigma-28 factor, LfgM		ASA_0361	IYQ_09737	AS03_07055	AAZ99743.1	/	HMPREF1171_03108	/	/	/	/	HMPREF1167_01588	/	/		Vibrio parahaemolyticus RIMD 2210633	VPA0262
lateral flagellar basal body P-ring biosynthesis protein, LfgA		ASA_0362	IYQ_09732	AS03_07060	AAZ99744.1	/	HMPREF1171_03107	/	/	/	/	HMPREF1167_01587	/	/		Vibrio parahaemolyticus RIMD 2210633	VPA0263
lateral flagellar basal body protein, LfgB		ASA_0363	IYQ_09727	AS03_07065	AAZ99745.1	/	HMPREF1171_03106	/	/	/	/	HMPREF1167_01586	/	/		Vibrio parahaemolyticus RIMD 2210633	VPA0264
lateral flagellar basal body rod protein, LfgC		ASA_0364	IYQ_09722	AS03_07070	AAZ99746.1	/	HMPREF1171_03105	/	/	/	/	HMPREF1167_01585	/	/		Vibrio parahaemolyticus RIMD 2210633	VPA0265
FlgDL		/	IYQ_09717	AS03_07075	AAZ99747.1	/	HMPREF1171_03104	/	/	/	/	HMPREF1167_01584	/	/		Moritella sp. PE36	ZP_01897421.1
lateral flagellar hook capping protein, LfgD, FlgDL		ASA_0365	IYQ_09712	/	/	/	/	/	/	/	/	/	/	/		Vibrio parahaemolyticus RIMD 2210633	VPA0266
lateral flagellar hook protein LfgEL		ASA_0366	IYQ_09707	AS03_07076, pseudogene	AAZ99748.1	/	HMPREF1171_03103	/	/	/	/	HMPREF1167_01583	/	/		Grimontia hollisae CIP 101886	ZP_06051343.1
lateral flagellar basal-body rod protein LfgF		ASA_0367	IYQ_09702	AS03_07080	AAZ99749.1	/	HMPREF1171_03102	/	/	/	/	HMPREF1167_01582	/	/		Grimontia hollisae CIP 101886	ZP_06051342.1
lateral flagellar basal-body rod protein LfgG		ASA_0368	IYQ_09697	AS03_07085	AAZ99750.1	/	HMPREF1171_03101	/	/	/	/	HMPREF1167_01581	/	/		Grimontia hollisae CIP 101886	ZP_06051341.1
lateral flagellar L-ring protein, LfgH		ASA_0369	IYQ_09692	AS03_07090	AAZ99751.1	/	HMPREF1171_03100	/	/	/	/	HMPREF1167_01580	/	/		Grimontia hollisae CIP 101886	ZP_06051339.1
flagellar basal body P-ring protein, LfgI		ASA_0370	IYQ_09687	AS03_07095	AAZ99752.1	/	HMPREF1171_03099	/	/	/	/	HMPREF1167_01579	/	/		Grimontia hollisae CIP 101886	ZP_06051338.1
lateral flagellar protein, FlgJL		ASA_0371	IYQ_09682	AS03_07100	AAZ99753.1	/	HMPREF1171_03098	/	/	/	/	HMPREF1167_01578	/	/		Grimontia hollisae CIP 101886	ZP_06051337.1
lateral flagellar hook-associated protein, LfgK		ASA_0372	IYQ_09677	AS03_07105	AAZ99754.1	/	HMPREF1171_03097	/	/	/	/	HMPREF1167_01577	/	/		Grimontia hollisae CIP 101886	ZP_06051336.1
lateral flagellar hook-associated protein, LfgL		ASA_0373	IYQ_09672	AS03_07110	/	/	HMPREF1171_03096	/	/	/	/	HMPREF1167_01576	/	/		Grimontia hollisae CIP 101886	ZP_06051335.1
putative flagellin		ASA_0374	IYQ_09667	AS03_07115	/	/	HMPREF1171_03095	/	/	/	/	HMPREF1167_01575	/	/		Pseudomonas fluorescens Pf0-1	Pfl01_1525
FliU-like protein		/	/	/	/	/	HMPREF1171_03094	/	homology to B565_1462	/	homology to HMPREF1170_03026	/	homology to HMPREF1169_02217	/
hypothetical		ASA_0375	IYQ_09662	AS03_07120	/	/		/	/	/	/	/	/	/		Pseudomonas fluorescens Pf0-1	Pfl01_1526
lateral flagellin, LafA	interrupted by IS3	ASA_0376, 5' part	IYQ_09657	AS03_07125	AAK20919.1, ABG56545.1, ABG56546.1	/	HMPREF1171_03092, homologous to HMPREF1171_03093	AAK57645.1, AAK57644.1	/	/	/	HMPREF1167_01574	/	/		Vibrio parahaemolyticus AQ4037	VPA1548
IS3-family transposase, ISAS7		ASA_0377	?		/	/	/	/	/	/	/	/	/	/
IS3-family transposase, ISAS7		ASA_0378	?		/	/	/	/	/	/	/	/	/	/
lateral flagellin, LafA	interrupted by IS3	ASA_0376, 3'part	IYQ_09644		AAK20919.1, ABG56545.1, ABG56546.1	/	HMPREF1171_03092, homologous to HMPREF1171_03093	AAK57645.1, AAK57644.1	/	/	/	/	/	/		Vibrio parahaemolyticus AQ4037	VPA1548
LafB		ASA_0379	IYQ_09639		AAK20920.1	/	HMPREF1171_03091	/	/	/	/	HMPREF1167_01573	/	/		Vibrio parahaemolyticus AQ4037	ZP_05909583.1
LafC, flagellar protein FliS		ASA_0380	IYQ_09634		AAK20921.1	/	HMPREF1171_03090	/	/	/	/	HMPREF1167_01572	/	/		Vibrio parahaemolyticus RIMD 2210633	VPA1551
LafX		ASA_0381	IYQ_09629		AAK20922.1	/	HMPREF1171_03089	/	/	/	/	/	/	/		/
LafE		ASA_0382	IYQ_09624		AAK20923.1	/	HMPREF1171_03088	/	/	/	/	HMPREF1167_01571	/	/		Vibrio parahaemolyticus RIMD 2210633	VPA1553
LafF		ASA_0383	IYQ_09619		AAK20924.1	/	HMPREF1171_03087	/	/	/	/	HMPREF1167_01570	/	/		Vibrio parahaemolyticus RIMD 2210633	VPA1554
LafS, FliA/WhiG family RNA polymerase sigma factor		ASA_0384	IYQ_09614		AAK20925.1	/	HMPREF1171_03086	/	/	/	/	HMPREF1167_01569	/	/		Vibrio parahaemolyticus RIMD 2210633	VPA1555
LafT, flagellar motor stator protein MotA		ASA_0385	IYQ_09609		AAK20926.1	/	HMPREF1171_03085	/	/	/	/	HMPREF1167_01568	/	/		Vibrio parahaemolyticus RIMD 2210633	VPA1556
LafU		ASA_0386	IYQ_09604		AAK20927.1	/	HMPREF1171_03084	/	/	/	/	HMPREF1167_01567	/	/		Vibrio parahaemolyticus RIMD 2210633	VPA1557
hypothetical		/	IYQ_09599		/	/	/	/	/	/	/	/	/	/		/
type IV pilus assembly PilZ		/	/		/	/	/	/	/	/	/	HMPREF1167_01566	/	/		Moritella sp. PE36	PE36_21114
membrane bound lytic murein transglycosylase D		ASA_0387	IYQ_09594		/	/	HMPREF1171_03083	/	/	/	/	HMPREF1167_01565	/	/		Vibrio parahaemolyticus RIMD 2210633	VPA0260
hypothetical		ASA_0388	IYQ_09589		/	/	HMPREF1171_03082	/	/	/	/	HMPREF1167_01564	/	/		Vibrio parahaemolyticus RIMD 2210633	VPA1558
MraZ protein, cell division protein MraZ		ASA_0389	IYQ_09584	AS03_12280	AHA_3893	AHML_20625	HMPREF1171_03081	AcavA_010100018861	B565_0336	HMPREF1168_00456	HMPREF1170_00110	HMPREF1167_01563	HMPREF1169_03347	AaquA_010100019412
S-adenosyl-methyltransferase MraW		ASA_0390	IYQ_09579	AS03_12285	AHA_3892	AHML_20620	HMPREF1171_03080	AcavA_010100018856	B565_0337	HMPREF1168_00455	HMPREF1170_00109	HMPREF1167_01562	HMPREF1169_03346	AaquA_010100019417
cell division protein FtsL		ASA_0391	IYQ_09574	AS03_12290	AHA_3891	AHML_20615	HMPREF1171_03079	AcavA_010100018851	B565_0338	HMPREF1168_00454	HMPREF1170_00108	HMPREF1167_01561	HMPREF1169_03345	AaquA_010100019422
peptidoglycan synthetase FtsI		ASA_0392	IYQ_09569	AS03_12295	AHA_3890	AHML_20610	HMPREF1171_03078	AcavA_010100018846	B565_0339	HMPREF1168_00453	HMPREF1170_00107	HMPREF1167_01560	HMPREF1169_03344	AaquA_010100019427
UDP-N-acetylmuramoylalanyl-D-glutamate--2,-diaminopimelateligase		ASA_0393	IYQ_09564	AS03_12300	AHA_3889	AHML_20605	HMPREF1171_03077	AcavA_010100018841	B565_0340	HMPREF1168_00452	HMPREF1170_00106	HMPREF1167_01559	HMPREF1169_03343	AaquA_010100019432
UDP-N-acetylmuramoyl-tripeptide--D-alanyl-D-alanineligase		ASA_0394	IYQ_09559	AS03_12305	AHA_3888	AHML_20600	HMPREF1171_03076	AcavA_010100018836	B565_0341	HMPREF1168_00451	HMPREF1170_00105	HMPREF1167_01558	HMPREF1169_03342	AaquA_010100019437
phospho-N-acetylmuramoyl-pentapeptide-transferase		ASA_0395	IYQ_09554	AS03_12310	AHA_3887	AHML_20595	HMPREF1171_03075	AcavA_010100018831	B565_0342	HMPREF1168_00450	HMPREF1170_00104	HMPREF1167_01557	HMPREF1169_03341	AaquA_010100019442
UDP-N-acetylmuramoylalanine--D-glutamate ligase		ASA_0396	IYQ_09549	AS03_12315	AHA_3886	AHML_20590	HMPREF1171_03074	AcavA_010100018826	B565_0343	HMPREF1168_00449	HMPREF1170_00103	HMPREF1167_01556	HMPREF1169_03340	AaquA_010100019447
cell division protein FtsW		ASA_0397	IYQ_09544	AS03_12320	AHA_3885	AHML_20585	HMPREF1171_03073	AcavA_010100018821	B565_0344	HMPREF1168_00448	HMPREF1170_00102	HMPREF1167_01555	HMPREF1169_03339	AaquA_010100019452
UDP-N-acetylglucosamine--N-acetylmuramyl-(pentapeptide) pyrophosphoryl-undecaprenol N-acetylglucosamine transferase		ASA_0398	IYQ_09539	AS03_12325	AHA_3884	AHML_20580	HMPREF1171_03072	AcavA_010100018816	B565_0345	HMPREF1168_00447	HMPREF1170_00101	HMPREF1167_01554	HMPREF1169_03338	AaquA_010100019457
UDP-N-acetylmuramate--alanine ligase		ASA_0399	IYQ_09534	AS03_12330	AHA_3883	AHML_20575	HMPREF1171_03071	AcavA_010100018811	B565_0346	HMPREF1168_00446	HMPREF1170_00100	HMPREF1167_01553	HMPREF1169_03337	AaquA_010100019462
cell division protein FtsQ		ASA_0400	IYQ_09529	AS03_12335	AHA_3882	AHML_20570	HMPREF1171_03070	AcavA_010100018806	B565_0347	HMPREF1168_00445	HMPREF1170_00099	HMPREF1167_01552	HMPREF1169_03336	AaquA_010100019467
cell division protein FtsA		ASA_0401	IYQ_09524	AS03_12340	AHA_3881	AHML_20565	HMPREF1171_03069	AcavA_010100018801	B565_0348	HMPREF1168_00444	HMPREF1170_00098	HMPREF1167_01551	HMPREF1169_03335	AaquA_010100019472
cell division protein FtsZ, peptidase M23		ASA_0402	IYQ_09519	AS03_12345	AHA_3880	AHML_20560	HMPREF1171_03068	AcavA_010100018796	B565_0349	HMPREF1168_00443	HMPREF1170_00097	HMPREF1167_01550	HMPREF1169_03334	AaquA_010100019477
UDP-3-O-acyl-N-acetylglucosamine deacetylase		ASA_0403	IYQ_09514	AS03_12350	AHA_3879	AHML_20555	HMPREF1171_03067	AcavA_010100018791	B565_0350	HMPREF1168_00442	HMPREF1170_00096	HMPREF1167_01549	HMPREF1169_03333	AaquA_010100019482
membrane peptidase, M23/M37 family		ASA_0404	IYQ_09509	AS03_23280, pseudogene	AHA_3878	AHML_20550	HMPREF1171_03066	AcavA_010100018786	B565_0351	HMPREF1168_00441	HMPREF1170_00095	HMPREF1167_01548	HMPREF1169_03332	AaquA_010100019487
preprotein translocase, SecA subunit		ASA_0405	IYQ_09504	AS03_12360	AHA_3877	AHML_20545	HMPREF1171_03065	AcavA_010100018781	B565_0352	HMPREF1168_00440	HMPREF1170_00094	HMPREF1167_01547	HMPREF1169_03331	AaquA_010100019492
TPR repeat		ASA_0406	IYQ_09499	AS03_12365	AHA_3876	AHML_20540	HMPREF1171_03064	AcavA_010100018776	/	/	/	/	/	AaquA_010100019497		Rhodopirellula baltica WH47	RBWH47_03550
tnpR391B		/	/	AS03_12370	/	/	/	/	/	/	/	/	/	/
TPR repeat		ASA_0406	IYQ_09499	AS03_19015	AHA_3876	AHML_20540	HMPREF1171_03064	AcavA_010100018776	/	/	/	/	/	AaquA_010100019497
7,8-dihydro-8-oxoguanine-triphosphatase, mutator MutT protein		ASA_0407	IYQ_09494	AS03_19010	AHA_3875	AHML_20535	HMPREF1171_03063	AcavA_010100018771	B565_0353	HMPREF1168_00439	HMPREF1170_00093	HMPREF1167_01546	HMPREF1169_03330	AaquA_010100019502
Dephospho-CoA kinase, DNA gyrase inhibitor		ASA_0408	IYQ_09489	AS03_19005	AHA_3874	AHML_20530	HMPREF1171_03062	AcavA_010100018766	B565_0354	HMPREF1168_00438	HMPREF1170_00092	HMPREF1167_01545	HMPREF1169_03329	AaquA_010100019507
6-phosphofructokinase, YacF protein		ASA_0409	IYQ_09484	AS03_19000	AHA_3873	AHML_20525	HMPREF1171_03061	AcavA_010100018761	B565_0355	HMPREF1168_00437	HMPREF1170_00091	HMPREF1167_01544	HMPREF1169_03328	AaquA_010100019512
dephospho-CoA kinase		ASA_0410	IYQ_09479	AS03_18995	AHA_3872	AHML_20520	HMPREF1171_03060	AcavA_010100018756	B565_0356	HMPREF1168_00436	HMPREF1170_00090	HMPREF1167_01543	HMPREF1169_03327	AaquA_010100019517
type IV prepilin peptidase TapD		ASA_0411	IYQ_09474	AS03_18990	AHA_3871	AHML_20515	HMPREF1171_03059	AcavA_010100018751	B565_0357	HMPREF1168_00435	HMPREF1170_00089	HMPREF1167_01542	HMPREF1169_03326	AaquA_010100019522
type IV pilus assembly protein TapC	frameshift due to 1 bp deletion	ASA_0412	potential frameshift	AS03_23810, pseudogene	AHA_3870	AHML_20510	HMPREF1171_03058	AcavA_010100018746	B565_0358	HMPREF1168_00434	HMPREF1170_00088	HMPREF1167_01541	HMPREF1169_03325	AaquA_010100019527
type IV pilus assembly protein TapB		ASA_0413	IYQ_09459	AS03_18985	AHA_3869	AHML_20505	HMPREF1171_03057	AcavA_010100018741	B565_0359	HMPREF1168_00433	HMPREF1170_00087	HMPREF1167_01540	HMPREF1169_03324	AaquA_010100019532
type IV prepilin TapA		/	/	/	AAC43995.1		/	/	/	HMPREF1168_00432	/	/	/	AaquA_010100019537		Aeromonas veronii bv. Sobria	AAD09352.1
type IV prepilin TapA		ASA_0414	IYQ_09454	AS03_18980	AHA_3868	AHML_20500	HMPREF1171_03056	AcavA_010100018736	/	/	/	/	/	/		Gallionella ferruginea ES-2	Galf_2551
hypothetical		/	/	/	/	/	/	/	/	/	/	HMPREF1167_01539	/	/		/
nicotinate-nucleotide pyrophosphorylase		ASA_0415	IYQ_09449	AS03_18975	AHA_3867	AHML_20490	HMPREF1171_03055	AcavA_010100018731	B565_0360	HMPREF1168_00431	HMPREF1170_00086	HMPREF1167_01538	HMPREF1169_03323	AaquA_010100019542
predicted aspartyl protease		ASA_0416	IYQ_09444	AS03_18970	AHA_3866	AHML_20485	HMPREF1171_03054	AcavA_010100018726	B565_0361	HMPREF1168_00430	HMPREF1170_00085	HMPREF1167_01537	HMPREF1169_03322	AaquA_010100019547
N-acetyl-anhydromuramyl-L-alanine amidase		ASA_0417	IYQ_09439	AS03_18965	AHA_3865	AHML_20480	HMPREF1171_03053	AcavA_010100018721	B565_0362	HMPREF1168_00429	HMPREF1170_00084	HMPREF1167_01536	HMPREF1169_03321	AaquA_010100019552
hypothetical		/	/	/	/	/	/	AcavA_010100018716	/	/	/	/	/	/
pyruvate dehydrogenase complex repressor, transcriptional regulator PdhR		ASA_0418	IYQ_09434	AS03_20980	AHA_3864	AHML_20475	HMPREF1171_03052	AcavA_010100018711	B565_0363	HMPREF1168_00428	HMPREF1170_00083	HMPREF1167_01535	HMPREF1169_03320	AaquA_010100019557
pyruvate dehydrogenase E1 component		ASA_0419	IYQ_09429	AS03_20975	AHA_3863	AHML_20470	HMPREF1171_03051	AcavA_010100018706	B565_0364	HMPREF1168_00427	HMPREF1170_00082	HMPREF1167_01534	HMPREF1169_03319	AaquA_010100019562
pyruvate dehydrogenase E2 component		ASA_0420	IYQ_09424	AS03_07805, AS03_20970	AHA_3862	AHML_20465	HMPREF1171_03050	AcavA_010100018701	B565_0365	HMPREF1168_00426	HMPREF1170_00081	HMPREF1167_01533	HMPREF1169_03318	AaquA_010100019567
dihydrolipoamide dehydrogenase		ASA_0421	IYQ_09419	AS03_07800	AHA_3861	AHML_20460	HMPREF1171_03049	AcavA_010100018696	B565_0366	HMPREF1168_00425	HMPREF1170_00080	HMPREF1167_01532	HMPREF1169_03317	AaquA_010100019572
IS3 family transposase A		/	/	/	/	/	/	/	fragment of B565_1827	/	/	HMPREF1167_01531	/	/
GGDEF domain protein		ASA_0422	IYQ_09414	AS03_07795	/	AHML_20455	/	/	B565_0367	/	HMPREF1170_00079	HMPREF1167_01530	HMPREF1169_03316	/		Vibrio cholerae bv. albensis VL426	ZP_04415921.1
hypothetical		ASA_0423	IYQ_09409	AS03_07790	AHA_3860	AHML_20450	HMPREF1171_03048	AcavA_010100018691	/	HMPREF1168_00424	/	/	/	AaquA_010100019577		Vibrio brasiliensis LMG 20546	VIBR0546_15666
hemolysin secretion protein HylB		ASA_0424	IYQ_09404	AS03_07785	AHA_3859	AHML_20445	HMPREF1171_03047	AcavA_010100018686	/	/	/	/	/	AaquA_010100019582
methyl-accepting chemotaxis protein	frameshift due to 13 bp deletion	ASA_0425	potential frameshift	AS03_07780	AHA_3858	AHML_20440	HMPREF1171_03045 (partial), HMPREF1171_03046 (partial)	AcavA_010100018681	B565_0368	HMPREF1168_00423	HMPREF1170_00078	HMPREF1167_01529	HMPREF1169_03315	AaquA_010100019587
patatin family outer membrane protein		ASA_0426	IYQ_09389	AS03_07775	AHA_3857	AHML_20435	HMPREF1171_03044	AcavA_010100018676	B565_0369	HMPREF1168_00422	HMPREF1170_00077	HMPREF1167_01528	HMPREF1169_03314	AaquA_010100019592
aconitate hydratase 2		ASA_0427	IYQ_09384	AS03_07770	AHA_3856	AHML_20430	HMPREF1171_03043	AcavA_010100018671	B565_0370	HMPREF1168_00421	HMPREF1170_00076	HMPREF1167_01527	HMPREF1169_03313	AaquA_010100019597
putative alpha-1,2-mannosidase		/	/	/	/	/	/	/	/	HMPREF1168_00420	/	/	/	/		Photobacterium damselae subsp. damselae CIP 102761	ZP_06156955.1
EAL domain protein		ASA_0428	IYQ_09379	AS03_07765	AHA_3855	AHML_20420, AHML_20425	HMPREF1171_03042	AcavA_010100018666	B565_0371	HMPREF1168_00419	HMPREF1170_00075	HMPREF1167_01526	HMPREF1169_03312	AaquA_010100019602
3-ketoacyl-ACP reductase FabG, short-chain dehydrogenase/reductase		ASA_0429	IYQ_09374	AS03_07760	/	/	/	/	/	/	/	/	/	/		Serratia odorifera 4Rx13	SOD_d03320
transcriptional regulator, LysR family		ASA_0430	IYQ_09369	AS03_07755	/	/	/	/	/	/	/	/	/	/		Shewanella putrefaciens CN-32	Sputcn32_0111
transcriptional regulator, LysR family, HTH-type transcriptional regulator TrpI		ASA_0431	IYQ_09364	AS03_22900, pseudogene	AHA_3854	AHML_20415	HMPREF1171_03041	AcavA_010100018661	/	/	/	/	/	AaquA_010100019607		Burkholderia ambifaria MEX-5	ZP_02909959.1
lysine exporter family protein		ASA_0432	IYQ_09359	AS03_07745	AHA_3853	AHML_20410	HMPREF1171_03040	AcavA_010100018656	/	/	/	/	/	AaquA_010100019612		Burkholderia ambifaria MEX-5	ZP_02909958.1
FAD-dependent oxidoreductase		ASA_0433	IYQ_09354	AS03_07740	AHA_3852	AHML_20400, AHML_20405	HMPREF1171_03039	AcavA_010100018651	B565_0372	HMPREF1168_00418	HMPREF1170_00074	HMPREF1167_01525	HMPREF1169_03311	AaquA_010100019617
Cobalamin synthesis protein/P47K family protein		ASA_0434	IYQ_09349	AS03_07735	AHA_3851	AHML_20395	HMPREF1171_03038	AcavA_010100018646	B565_0373	HMPREF1168_00417	HMPREF1170_00073	HMPREF1167_01524	HMPREF1169_03310	AaquA_010100019622
RND multidrug efflux transporter, acriflavin resistance protein		/	/	/	/	/	/	/	B565_0374	/	HMPREF1170_00072	HMPREF1167_01523	HMPREF1169_03309	/		Shewanella baltica OS185	Shew185_2988
Efflux transporter, RND family, MFP subunit		/	/	/	/	/	/	/	B565_0375	/	HMPREF1170_00071	HMPREF1167_01522	HMPREF1169_03308	/		Shewanella baltica OS185	Shew185_2987
TetR family transcriptional regulator		/	/	/	/	/	/	/	B565_0376	/	HMPREF1170_00070	HMPREF1167_01521	HMPREF1169_03307	/		Shewanella baltica OS185	Shew185_2986
drug resistance transporter, EmrB/QacA family		ASA_0435	IYQ_09344	AS03_07730	AHA_3850	AHML_20390	HMPREF1171_03037	AcavA_010100018641	B565_0377	HMPREF1168_00416	HMPREF1170_00069	HMPREF1167_01520	HMPREF1169_03306	AaquA_010100019627
putative DNA-binding protein		ASA_0436	IYQ_09339	AS03_07725	AHA_3849	AHML_20385	HMPREF1171_03036	AcavA_010100018636	B565_0378	HMPREF1168_00415	HMPREF1170_00068	HMPREF1167_01519	HMPREF1169_03305	AaquA_010100019632
7,8-dihydro-6-hydroxymethylpterin-pyrophosphokinase, FolK		ASA_0437	IYQ_09334	AS03_07720	AHA_3848	AHML_20380	HMPREF1171_03035	AcavA_010100018631	B565_0379	HMPREF1168_00414	HMPREF1170_00067	HMPREF1167_01518	HMPREF1169_03304	AaquA_010100019637
dihydroneopterin aldolase, FolB		ASA_0438	IYQ_09329	AS03_07715	AHA_3847	AHML_20375	HMPREF1171_03034	AcavA_010100018626	B565_0380	HMPREF1168_00413	HMPREF1170_00066	HMPREF1167_01517	HMPREF1169_03303	AaquA_010100019642
glycerol-3-phosphate acyltransferase		ASA_0439	IYQ_09324	AS03_07710	AHA_3846	AHML_20370	HMPREF1171_03033	AcavA_010100018621	B565_0381	HMPREF1168_00412	HMPREF1170_00065	HMPREF1167_01516	HMPREF1169_03302	AaquA_010100019647
tRNA-Phe		ASA_0440	IYQ_t09657	AS03_07705	AHA_3845	AHML_t22520	/	AcavA_010100t19089	B565_t010	?	?	?	?	AaquA_010100t19819
tRNA-Thr		ASA_0441	IYQ_t09655	AS03_07700	AHA_3844	AHML_t22518	/	AcavA_010100t19087	B565_t011	?	?	?	?	AaquA_010100t19821
tRNA-Phe		ASA_0442	IYQ_t09653	AS03_07695	AHA_3843	AHML_t22516	/	AcavA_010100t19085	B565_t012	?	?	?	?	AaquA_010100t19823
tRNA-Asn		ASA_0443	IYQ_t09651	AS03_07690	AHA_3842	AHML_t22514	/	AcavA_010100t19083	B565_t013	?	?	?	?	AaquA_010100t19825
IS3 family transposase A (fragment)		/	/	/	/	/	/	AcavA_010100018616	/	/	/	/	/	/
IS3 family transposase A (fragment)		/	/	/	/	/	/	AcavA_010100018611	/	/	/	/	/	/
hypothetical		ASA_0444	IYQ_09319	AS03_07685	/	AHML_20360	HMPREF1171_03031	/	/	/	/	HMPREF1167_01514	/	AaquA_010100019657		Shewanella	Shew_0247
hypothetical (homologue ASA_0459)		ASA_0445	IYQ_09314	AS03_07680	AHA_3840	/	/	/	B565_0383	/	/	HMPREF1167_01513	HMPREF1169_03300	/		Klebsiella oxytoca	EHS91238.1
hypothetical		/	IYQ_09309	AS03_07675	/	/	/	/	/	/	/	/	/	/		/
hypothetical		ASA_0446	IYQ_09304	AS03_07670	/	/	/	/	/	/	/	/	/	/		/
hypothetical		ASA_0447	IYQ_09299	AS03_07665	/	/	/	/	/	/	/	/	/	/		Vibrio alginolyticus	V12G01_07728
hypothetical		ASA_0448	IYQ_09294	AS03_07660	AHA_1080	/	/	AcavA_010100007767	B565_3130	/	/	/	/	/
phage integrase		ASA_0449	IYQ_09289	AS03_07655	/	AHML_05595	/	AcavA_010100007827	B565_3152	/	/	/	/	/		Enterobacter cloacae	ECL_00396
IS630, ISAS4	interrupted, intergenic	ASA_0450, 811 nt	?		/	/	/	/	/	/	/	/	/	/
IS3- family transposase, ISAS 7		ASA_0451	?		/	/	/	/	/	/	/	/	/	/
IS3- family transposase, ISAS 7		ASA_0452	?		/	/	/	/	/	/	/	/	/	/
IS630, ISAS4	interrupted, intergenic	ASA_0450, 251 nt	IYQ_09272		/	/	/	/	/	/	/	/	/	/
SMI1 / KNR4 family (SUKH-1)		ASA_0453	IYQ_09267		/	/	/	/	/	/	/	/	/	/		Bacillus thuringiensis	ZP_04081902.1
lipoprotein		ASA_0454	IYQ_09262		AHA_1831	/	/	AcavA_010100006830	/	/	/	/	/	/
transposase B		ASA_0455	IYQ_09257		/	/	/	/	/	/	/	/	/	/
transposase A		ASA_0456	IYQ_09252		/	/	/	/	/	/	/	/	/	/
tRNA-Leu		ASA_0457	IYQ_t09289		?	/	?	?	?	?	?	?	?	?
Ion channel family		ASA_0458	IYQ_09247		AHA_3841	AHML_20365	HMPREF1171_03032	AcavA_010100018600	/	/	/	/	/	AaquA_010100019652		Salmonella enterica	CAX68168.1
hypothetical	homologue ASA_0445	ASA_0459	IYQ_09242		AHA_3840	AHML_20355	/	/	B565_0383	/	/	/	/	/		Klebsiella oxytoca	EHS91238.1
transporter gate domain-containing protein		ASA_0460	IYQ_09237		AHA_3839	AHML_20350	HMPREF1171_03030	/	B565_0382	HMPREF1168_00411	HMPREF1170_00064	HMPREF1167_01515	HMPREF1169_03301	AaquA_010100019662		Prevotella micans	ZP_09590648.1
hypothetical		/	/		/	/	/	/	/	/	HMPREF1170_00063	/	/	/		Marinobacter hydrocarbonoclasticus ATCC 49840	MARHY3696
hypothetical		/	/		/	/	/	/	/	/	HMPREF1170_00062	/	/	/		Vibrio rotiferianus DAT722	VrotD_09706
hypothetical		/	/		/	/	/	/	/	/	HMPREF1170_00061	/	/	/		Vibrio rotiferianus DAT722	VrotD_09701
hypothetical		/	/		/	/	/	/	/	/	HMPREF1170_00060	/	/	/		Vibrio rotiferianus DAT722	VrotD_09691
B3/4 domain protein		ASA_0461	IYQ_09232		AHA_2537	/	/	/	/	HMPREF1168_00410	/	/	/	/		Serratia odorifera 4Rx13	ZP_06190333.1
chemotaxis protein CheV		ASA_0462	IYQ_09227		AHA_3838	AHML_20345	HMPREF1171_03029	/	B565_0470	HMPREF1168_00340	HMPREF1170_04010	HMPREF1167_01448	HMPREF1169_03212	AaquA_010100019667		Bacillus thuringiensis phage MZTP02	AAX62130.1
short chain dehydrogenase		ASA_0463	IYQ_09222	AS03_14965	AHA_3836	AHML_20340	HMPREF1171_03028	/	B565_0469	HMPREF1168_00341	HMPREF1170_04011	HMPREF1167_01449	HMPREF1169_03213	AaquA_010100019672		Bacillus thuringiensis phage MZTP02	AAX62135.1
ATPase family, putative		ASA_0464	IYQ_09217	AS03_14970	AHA_3837	AHML_20335	HMPREF1171_03027	AcavA_010100018505	B565_p001, potential pseudogene	HMPREF1168_00342	HMPREF1170_04012	HMPREF1167_01450	HMPREF1169_03214	AaquA_010100019677		Tolumonas auensis	Tola_3020
transcriptional activator HlyU		ASA_0465	IYQ_09212	AS03_14975	AHA_3835	AHML_20330	HMPREF1171_03026	AcavA_010100018510	B565_0467	HMPREF1168_00343	HMPREF1170_04013	HMPREF1167_01451	HMPREF1169_03215	AaquA_010100019682
bacterioferritin-associated ferredoxin		ASA_0466	IYQ_09207	AS03_14980	AHA_3834	AHML_20325	HMPREF1171_03025	AcavA_010100018515	B565_0468	HMPREF1168_00344	HMPREF1170_04014	HMPREF1167_01452	HMPREF1169_03216	AaquA_010100019687
bacterioferritin		ASA_0467	IYQ_09202	AS03_14985	AHA_3833	AHML_20320	HMPREF1171_03024	AcavA_010100018520	B565_0466	HMPREF1168_00345	HMPREF1170_04015	HMPREF1167_01453	HMPREF1169_03217	AaquA_010100019692
putative lipoprotein, ounterparts found in phytopathogens		ASA_0468	IYQ_09197	AS03_23470, pseudogene	AHA_3832	AHML_20315	HMPREF1171_03023	/	/	HMPREF1168_00346	/	HMPREF1167_01454	/	AaquA_010100019697		Photobacterium damselae subsp. damselae CIP 102761	VDA_000744
methylglyoxal synthase		ASA_0469	IYQ_09192	AS03_14995	AHA_3831	AHML_20310	HMPREF1171_03022	AcavA_010100018525	B565_0465	HMPREF1168_00347	HMPREF1170_04016	HMPREF1167_01455	HMPREF1169_03218	AaquA_010100019702
hypothetical		ASA_0470	IYQ_09187	AS03_15000	AHA_3830	AHML_20305	HMPREF1171_03021	AcavA_010100018530	B565_0257	HMPREF1168_01151	HMPREF1170_00189	HMPREF1167_01682	HMPREF1169_03425	AaquA_010100019707
Ca2+/Na+ antiporter		ASA_0471	IYQ_09182	AS03_15005	AHA_3829	AHML_20300	HMPREF1171_03020	AcavA_010100018535	B565_0258	HMPREF1168_01152	HMPREF1170_00188	HMPREF1167_01681	HMPREF1169_03424	AaquA_010100019712
L-asparaginase II		ASA_0472	IYQ_09177	AS03_15010	AHA_3828	AHML_20295	HMPREF1171_03019	AcavA_010100018540	B565_3596	HMPREF1168_01307	HMPREF1170_00875	HMPREF1167_01485	HMPREF1169_00123	AaquA_010100019717
Copper-transporting ATPase Ran1		ASA_0473	IYQ_09172	AS03_15015	AHA_3827	AHML_20290	HMPREF1171_03018	AcavA_010100018545	B565_3595	HMPREF1168_01308	HMPREF1170_00876	HMPREF1167_01484	HMPREF1169_00124	AaquA_010100019722
transcriptional regulator, LacI family		ASA_0474	IYQ_09167	AS03_15020	/	/	/	/	/	/	/	/	/	/		Photobacterium profundum SS9	PBPRB2003
glycoporin		ASA_0475	IYQ_09162	AS03_15025	/	/	/	/	/	/	/	/	/	/		Halomonas elongata DSM 2581	YP_003897862.1
ROK family protein, fructokinase		ASA_0476	IYQ_09157	AS03_15030	/	/	/	/	/	/	/	/	/	/		Tolumonas auensis DSM 9187	Tola_0448
PcaU-like transcriptional regulator		/	/	/	/	/	/	/	/	HMPREF1168_03778	/	/	/	/		Acinetobacter radioresistens DSM 6976 = NBRC 102413	GAB74945.1
putative biphenyl dioxygenase system ferredoxin component		/	/	/	/	/	/	/	/	HMPREF1168_03777	/	/	/	/		Acinetobacter radioresistens DSM 6976 = NBRC 102413	GAB74944.1
hypothetical		/	/	/	/	/	/	/	/	HMPREF1168_03776	/	/	/	/		Acinetobacter radioresistens DSM 6976 = NBRC 102413	GAB74943.1
Rieske [2Fe-2S] domain protein, vanillate O-demethylase oxygenase subunit (VanA-like)		/	/	/	/	/	/	/	/	HMPREF1168_03775	/	/	/	/		Acinetobacter radioresistens DSM 6976 = NBRC 102413	GAB74942.1
3-ketoacyl-ACP reductase, dehydrogenase		/	/	/	/	/	/	/	/	HMPREF1168_03774	/	/	/	/		Acinetobacter radioresistens DSM 6976 = NBRC 102413	GAB74941.1
lactoylglutathione lyase		/	/	/	/	/	/	/	/	HMPREF1168_03773	/	/	/	/		Acinetobacter radioresistens DSM 6976 = NBRC 102413	GAB74940.1
putative rhodocoxin reductase		/	/	/	/	/	/	/	/	HMPREF1168_03772	/	/	/	/		Acinetobacter radioresistens DSM 6976 = NBRC 102413	GAB74939.1
prD-glucarate permease , major facilitator superfamily MFS_1		/	/	/	/	/	/	/	/	HMPREF1168_03771	/	/	/	/		Acinetobacter radioresistens DSM 6976 = NBRC 102413	GAB74938.1
cupin domain-containing protein		/	/	/	/	/	/	/	/	HMPREF1168_03770	/	/	/	/		Acinetobacter radioresistens DSM 6976 = NBRC 102413	GAB74936.1
alpha/beta superfamily hydrolase/acyltransferase		/	/	/	/	/	/	/	/	HMPREF1168_03769	/	/	/	/		Acinetobacter radioresistens DSM 6976 = NBRC 102413	GAB74936.1
3-oxoacyl-[acyl-carrier-protein] reductase		/	/	/	/	/	/	/	/	HMPREF1168_03768	/	/	/	/		Acinetobacter radioresistens DSM 6976 = NBRC 102413	GAB74935.1
putative L-aspartate dehydrogenase		/	/	/	/	/	/	/	/	HMPREF1168_03767	/	/	/	/		Acinetobacter radioresistens DSM 6976 = NBRC 102413	GAB74934.1
putative aldehyde dehydrogenase		/	/	/	/	/	/	/	/	HMPREF1168_03766	/	/	/	/		Acinetobacter radioresistens DSM 6976 = NBRC 102413	GAB74933.1
putative acetolactate synthase large subunit		/	/	/	/	/	/	/	/	HMPREF1168_03765	/	/	/	/		Acinetobacter radioresistens DSM 6976 = NBRC 102413	GAB74932.1
cellobiose phosphotransferase system protein		/	/	/	/	/	/	/	B565_2907	HMPREF1168_03764	HMPREF1170_01545	/	HMPREF1169_00789	/		Yersinia pestis KIM10+	y1255
Phospho-beta-glucosidase B		/	/	/	/	/	/	/	B565_2906	HMPREF1168_03763	HMPREF1170_01546	/	HMPREF1169_00790	/		Salmonella typhimurium LT2	STM1316
HTH-type transcriptional regulator chbR		/	/	/	/	/	/	/	B565_2905	HMPREF1168_03762	HMPREF1170_01547	/	HMPREF1169_00791	/		Yersinia pestis KIM10+	y1254
PTS system, cellobiose-specific IIA component, molecular chaperone TorD		ASA_0477	IYQ_09152	AS03_15035	/	/	/	AcavA_010100005794	B565_2904	HMPREF1168_03761	HMPREF1170_01548	/	HMPREF1169_00792	/		Photobacterium profundum SS9	PBPRB2005
glycoside hydrolase, family 1		ASA_0478	IYQ_09147	AS03_15040	/	/	/	AcavA_010100005799	B565_2903	HMPREF1168_03760	HMPREF1170_01549	/	HMPREF1169_00793	/		Photobacterium profundum SS9	PBPRB2006
PEP-dependent phosphotransferase enzyme II for cellobiose		/	/	/	/	/	/	/	B565_2902	HMPREF1168_03759	HMPREF1170_01550	/	HMPREF1169_00794	/		Yersinia pestis KIM10+	y1252
PTS system lactose/cellobiose family transporter subunit IIB, Cellobiose-specific phosphotransferase enzyme IIB component		/	/	/	/	/	/	/	B565_2901	HMPREF1168_03758	HMPREF1170_01551	/	HMPREF1169_00795	/		Yersinia pestis KIM10+	y1251
PTS system cellobiose-specific component IIC		ASA_0479	IYQ_09142	AS03_15045	/	/	/	AcavA_010100005804	/	/	/	/	/	/		Vibrio shilonii AK1	ZP_01865434.1
PTS system cellobiose-specific IIB component		ASA_0480	IYQ_09137		/	/	/	AcavA_010100005809	/	/	/	/	/	/		Vibrio shilonii AK1	ZP_01865433.1
PTS system cellobiose-specific component IIC		ASA_0481	IYQ_09132		/	/	/	AcavA_010100005804	/	/	/	/	/	/		Klebsiella oxytoca 10-5243	EHS93594.1
cellulose 1,4-beta-cellobiosidase		/	/		/	/	/	AcavA_010100005814	/	/	/	/	/	/		Klebsiella pneumoniae 342	YP_002235769.1
putative glucan 1,4-beta-glucosidase		/	/		/	/	/	AcavA_010100005819	/	/	/	/	/	/		Klebsiella pneumoniae 342	YP_002235768.1
N-acetylglucosamine regulated methyl-accepting chemotaxis protein		/	/		/	/	/	AcavA_010100005824	/	/	/	/	/	/		Vibrio cholerae BJG-01	EGS73574.1
ABC-type sugar transport system, periplasmic component		/	/		/	/	/	AcavA_010100005829	/	/	/	/	/	/		Vibrio cholerae BJG-01	EGS73573.1
sugar binding transcriptional regulator, LacI family protein		/	/		/	/	/	AcavA_010100005834	/	/	/	/	/	/		Klebsiella pneumoniae 342	YP_002235772.1
malM protein homolog		/	/		/	/	/	AcavA_010100005839	/	/	/	/	/	/		Klebsiella pneumoniae 342	YP_002235773.1
maltoporin		/	/		/	/	/	AcavA_010100005844	/	/	/	/	/	/		Klebsiella pneumoniae 342	YP_002235774.1
S-layer domain-containing protein		/	/		/	/	/	AcavA_010100005849	/	/	/	/	/	/		Vibrio harveyi HY01	ZP_01984821.1
hypothetical		/	/		/	/	/	AcavA_010100005854	/	/	/	/	/	/		/
hypothetical		/	/		/	/	/	AcavA_010100005859	/	/	/	/	/	/		/
predicted permease		ASA_0482	IYQ_09127		AHA_3826	AHML_20285	HMPREF1171_03017	AcavA_010100018550	B565_3594	HMPREF1168_01309	HMPREF1170_00877	HMPREF1167_01483	HMPREF1169_00125	AaquA_010100019727
trehalose operon repressor		ASA_0483	IYQ_09122		AHA_3825	AHML_20280	HMPREF1171_03016	AcavA_010100018555	B565_3593	HMPREF1168_01310	HMPREF1170_00878	HMPREF1167_01482	HMPREF1169_00126	AaquA_010100019732
PTS system, trehalose-specific IIBC component		ASA_0484	potential frameshift		AHA_3824	AHML_20275	HMPREF1171_03015	AcavA_010100018560	B565_3592	HMPREF1168_01311	HMPREF1170_00879	HMPREF1167_01481	HMPREF1169_00127	AaquA_010100019737
Trehalose-6-phosphate hydrolase		ASA_0485	IYQ_09107		AHA_3823	AHML_20270	HMPREF1171_03014	AcavA_010100018565	B565_3591	HMPREF1168_01312	HMPREF1170_00880	HMPREF1167_01480	HMPREF1169_00128	AaquA_010100019742
maltose O-acetyltransferase		ASA_0486	IYQ_09102		AHA_3822	AHML_20265	HMPREF1171_03013	AcavA_010100018570	B565_3590	HMPREF1168_01313	HMPREF1170_00881	HMPREF1167_01479	HMPREF1169_00129	AaquA_010100019747
transcriptional regulator, AsnC family		/	/		AHA_3821	AHML_20260	/	AcavA_010100018575	/	/	/	/	/	/		Rhodospirillum photometricum DSM 122	RSPPHO_00168
transporter, 10 TMS drug/metabolite exporter (DME) family		/	/		AHA_3820	AHML_20255	/	AcavA_010100018580	/	/	/	/	/	/		Rhodospirillum photometricum DSM 122	RSPPHO_01908
hypothetical	homologue to ASA_4025, ASA_4007	ASA_0487	IYQ_09097	AS03_13410	AHA_3819, AHA_3979, AHA_3967	AHML_20250	HMPREF1171_03012, homologous to HMPREF1171_03208	AcavA_010100018590, AcavA_010100019224, AcavA_010100016270	B565_0216	HMPREF1168_01116	HMPREF1170_00228	HMPREF1167_01721	HMPREF1169_03463	AaquA_010100019752
hypothetical, rod shape-determining protein MreC, subtype		/	/	/	/	/	/	AcavA_010100018595	/	/	/	/	/	/		Rheinheimera nanhaiensis E407-8	RNAN_1563
putative cytochrome c oxidase, subunit II		/	/	/	/	/	/	AcavA_010100018500	/	/	/	/	/	/		Grimontia hollisae CIP 101886	VHA_000553
cytochrome-c oxidase		/	/	/	/	/	/	AcavA_010100018495	/	/	/	/	/	/		Grimontia hollisae CIP 101886	VHA_000552
cytochrome C oxidase assembly protein		/	/	/	/	/	/	AcavA_010100018490	/	/	/	/	/	/		Grimontia hollisae CIP 101886	VHA_000551
cytochrome c oxidase subunit III		/	/	/	/	/	/	AcavA_010100018485	/	/	/	/	/	/		Grimontia hollisae CIP 101886	VHA_000550
hypothetical		/	/	/	/	/	/	AcavA_010100018480	/	/	/	/	/	/		Grimontia hollisae CIP 101886	VHA_000549
cytochrome oxidase biogenesis protein Surf1 facilitates heme A insertion		/	/	/	/	/	/	AcavA_010100018475	/	/	/	/	/	/		Grimontia hollisae CIP 101886	VHA_000548
hypothetical		/	/	/	/	/	/	AcavA_010100018470	/	/	/	/	/	/		Vibrio furnissii NCTC 11218	vfu_B01106
cytochrome oxidase assembly		/	/	/	/	/	/	AcavA_010100018465	/	/	/	/	/	/		Vibrio furnissii NCTC 11218	vfu_B01107
protoheme IX farnesyltransferase		/	/	/	/	/	/	AcavA_010100018460	/	/	/	/	/	/		Vibrio furnissii NCTC 11218	vfu_B01108
gamma-aminobutyraldehyde dehydrogenase, 1-pyrroline dehydrogenase		/	/	/	AHA_3818	AHML_20245	HMPREF1171_03008	AcavA_010100018455	B565_1619	HMPREF1168_03146	HMPREF1170_02847	/	HMPREF1169_02060	AaquA_010100019772		Sinorhizobium fredii HH103	SFHH103_02070
ABC transporter, permease protein		/	/	/	AHA_3817	AHML_20240	HMPREF1171_03007	AcavA_010100018450	B565_1618	HMPREF1168_03147	HMPREF1170_02848	/	HMPREF1169_02061	AaquA_010100019777		Sinorhizobium fredii HH103	SFHH103_02069
ABC transporter, permease protein		/	/	/	AHA_3816	AHML_20235	HMPREF1171_03006	AcavA_010100018445	B565_1617	HMPREF1168_03148	HMPREF1170_02849	/	HMPREF1169_02062	AaquA_010100019782		Sinorhizobium fredii HH103	SFHH103_02068
ABC transporter, ATP-binding protein		/	/	/	AHA_3815	AHML_20230	HMPREF1171_03005	AcavA_010100018440	B565_1616	HMPREF1168_03149	HMPREF1170_02850	/	HMPREF1169_02063	AaquA_010100019787		Pseudomonas fluorescens Q2-87	EJL02329.1
ABC transporter, periplasmic substrate-binding protein		/	/	/	AHA_3814	AHML_20225	HMPREF1171_03004	AcavA_010100018435	B565_1615	HMPREF1168_03150	HMPREF1170_02851	/	HMPREF1169_02064	AaquA_010100019792		Sinorhizobium fredii HH103	SFHH103_02066
transcriptional regulator		/	/	/	AHA_3813	AHML_20220	HMPREF1171_03003	AcavA_010100018430	B565_1614	HMPREF1168_03151	HMPREF1170_02852	/	HMPREF1169_02065	AaquA_010100019797		Sinorhizobium fredii HH103	SFHH103_02065
Na+/H+ antiporter		ASA_0488	IYQ_09092	AS03_13415	AHA_3812	AHML_20215	HMPREF1171_03002	AcavA_010100018425	B565_3580	HMPREF1168_01324	HMPREF1170_00892	HMPREF1167_03592	HMPREF1169_00140	AaquA_010100019802
hypothetical		ASA_0489	IYQ_09087	AS03_13420	AHA_3810	AHML_20210	HMPREF1171_03001	AcavA_010100018420	B565_3579	HMPREF1168_01325	HMPREF1170_00893	HMPREF1167_03593	HMPREF1169_00141	AaquA_010100019807
hypothetical		ASA_0490	IYQ_09082	AS03_13425	AHA_3811	AHML_20205	HMPREF1171_03000	AcavA_010100018415	B565_3578	HMPREF1168_01326	HMPREF1170_00894	HMPREF1167_03594	HMPREF1169_00142	AaquA_010100019812
tRNA-Leu		ASA_0491	IYQ_t09287	AS03_13430	AHA_3809	AHML_t22512	HMPREF1171_04512	AcavA_010100t18611	B565_t081	HMPREF1168_04144	?	?	?	?
tRNA-Leu		ASA_0492	IYQ_t09285	AS03_13435	AHA_3808	AHML_t22510	?	AcavA_010100t18609	B565_t080	?	?	?	?	?
tRNA-Leu		ASA_0493	IYQ_t09283	AS03_13440	AHA_3807	AHML_t22508	?	AcavA_010100t18607	B565_t079	?	?	?	?	?
tRNA-Leu		ASA_0494	IYQ_t09281	AS03_13445	AHA_3806	AHML_t22506	HMPREF1171_04511	?	B565_t078	HMPREF1168_04145	?	?	?	AaquA_010100t20264
tRNA-Leu		ASA_0495	IYQ_t09279	/	AHA_3805	AHML_t22504	HMPREF1171_04510	?	B565_t077	HMPREF1168_04146	?	?	?	AaquA_010100t20266
glycogen synthase		ASA_0496	IYQ_09077	AS03_13450	AHA_3804	AHML_20200	HMPREF1171_02999	AcavA_010100018410	B565_3577	HMPREF1168_01327	HMPREF1170_00895	HMPREF1167_03595	HMPREF1169_00143	AaquA_010100019827
glucose-1-phosphate adenylyltransferase		ASA_0497	IYQ_09072	AS03_23365, pseudogene	AHA_3803	AHML_20195	HMPREF1171_02998	AcavA_010100018405	B565_3576	HMPREF1168_01328	HMPREF1170_00896	HMPREF1167_03596	HMPREF1169_00144	AaquA_010100019832
ribosomal RNA small subunit methyltransferase C		ASA_0498	IYQ_09067	AS03_13460	AHA_3802	AHML_20190	HMPREF1171_02997	AcavA_010100018400	B565_3575	HMPREF1168_01329	HMPREF1170_00897	HMPREF1167_03597	HMPREF1169_00145	AaquA_010100019837
dihydrodipicolinate synthase		ASA_0499	IYQ_09062	AS03_13465	AHA_3801	AHML_20185	HMPREF1171_02996	AcavA_010100018395	B565_3574	HMPREF1168_01330	HMPREF1170_00898	HMPREF1167_03598	HMPREF1169_00146	AaquA_010100019842
GGDEF domain protein		ASA_0500	IYQ_09057	AS03_13470	AHA_3800	AHML_20180	HMPREF1171_02995	AcavA_010100018390	B565_0590	HMPREF1168_01463	HMPREF1170_03889	HMPREF1167_01338	HMPREF1169_03092	AaquA_010100019847
diguanylate phosphodiesterase, sensory box/GGDEF family protein		ASA_0501	potential frameshift, IYQ_09052	AS03_13471	AHA_3799	AHML_20175	HMPREF1171_02994	/	B565_0589	HMPREF1168_01462	HMPREF1170_03890	HMPREF1167_01339	HMPREF1169_03093	AaquA_010100019852		Pseudoalteromonas atlantica T6c	Patl_3947
predicted phosphatase/phosphohexomutase		ASA_0502	IYQ_09037	AS03_13475	AHA_3798	AHML_20170	HMPREF1171_02993	AcavA_010100018385	B565_0588	HMPREF1168_01461	HMPREF1170_03891	HMPREF1167_01340	HMPREF1169_03094	AaquA_010100019857
putative Hfq family protein		ASA_0503	IYQ_09032	AS03_13480	AHA_3797	AHML_20165	HMPREF1171_02992	AcavA_010100018380	B565_0587	HMPREF1168_01460	HMPREF1170_03892	HMPREF1167_01341	HMPREF1169_03095	AaquA_010100019862
paraquat-inducible protein A		ASA_0504	IYQ_09027	AS03_13485	AHA_3796	AHML_20160	HMPREF1171_02991	AcavA_010100018375	B565_0586	HMPREF1168_01459	HMPREF1170_03893	HMPREF1167_01342	HMPREF1169_03096	AaquA_010100019867
paraquat-inducible protein B		ASA_0505	IYQ_09022	AS03_13490	AHA_3795	AHML_20155	HMPREF1171_02990	AcavA_010100018370	B565_0585	HMPREF1168_01458	HMPREF1170_03894	HMPREF1167_01343	HMPREF1169_03097	AaquA_010100019872
lipoprotein		ASA_0506	IYQ_09017	AS03_13495	AHA_3794	AHML_20150	HMPREF1171_02989	AcavA_010100018365	B565_0584	HMPREF1168_01457	HMPREF1170_03895	HMPREF1167_01344	HMPREF1169_03098	AaquA_010100019877
outer membrane protein A	homologue to ASA_0124	ASA_0507	IYQ_09012	AS03_13500	AHA_3793, homology to AHA_4200	AHML_20145	HMPREF1171_02988, homology to HMPREF1171_03423	AcavA_010100018360, AcavA_010100020103	B565_0558, homology to B565_3836	HMPREF1168_01431, homology to HMPREF1168_00647	HMPREF1170_03921, homology to HMPREF1170_00631	HMPREF1167_01370, homology to HMPREF1167_03311	HMPREF1169_03124, homology to HMPREF1169_03864	AaquA_010100019882
family 3 extracellular solute-binding protein		ASA_0508	IYQ_09007	AS03_13505	AHA_3792	AHML_20140	HMPREF1171_02987, homology to HMPREF1171_02204	/	homology to B565_1086	homology to HMPREF1168_03796	homology to HMPREF1170_03393	homology to HMPREF1167_00823	homology to HMPREF1169_02600	AaquA_010100019887		Pseudomonas stutzeri CCUG 29243	A458_19585
glycerophospholipid-cholesterol acyltransferase		ASA_0509	IYQ_09002	AS03_13510	AHA_3791	AHML_20135	HMPREF1171_02986	AcavA_010100018355	B565_0557	HMPREF1168_01430	HMPREF1170_03922	HMPREF1167_01371	HMPREF1169_03125	AaquA_010100019892
OB-fold nucleic acid binding domain-containing protein		ASA_0510	IYQ_08997		AHA_3790	AHML_20130	HMPREF1171_02985	AcavA_010100018350	B565_0556	HMPREF1168_01429	HMPREF1170_03923	HMPREF1167_01372	HMPREF1169_03126	AaquA_010100019897
membrane-bound lytic murein transglycosylase C		ASA_0511	IYQ_08992	AS03_11240	AHA_3789	AHML_20125	HMPREF1171_02984	AcavA_010100018345	B565_0555	HMPREF1168_01428	HMPREF1170_03924	HMPREF1167_01373	HMPREF1169_03127	AaquA_010100019902
oxidative damage protection protein		ASA_0512	IYQ_08987	AS03_11235	AHA_3788	AHML_20120	HMPREF1171_02983	AcavA_010100018340	B565_0554	HMPREF1168_01427	HMPREF1170_03925	HMPREF1167_01374	HMPREF1169_03128	AaquA_010100019907
A/G-specific adenine glycosylase		ASA_0513	IYQ_08982	AS03_11230	AHA_3787	AHML_20115	HMPREF1171_02982	AcavA_010100018335	B565_0553	HMPREF1168_01426	HMPREF1170_03926	HMPREF1167_01375	HMPREF1169_03129	AaquA_010100019912
hypothetical		/	/	/	/	/	/	/	B565_0552	/	/	/	/	/		/
general secretion pathway protein B		ASA_0514	IYQ_08977	AS03_11225	AHA_3786	AHML_20110	HMPREF1171_02981	AcavA_010100018330	B565_2888	HMPREF1168_03745	HMPREF1170_01564	HMPREF1167_02614	HMPREF1169_00808	AaquA_010100019917
general secretion pathway protein A, ATPase AAA		ASA_0515	IYQ_08972	AS03_11220	AHA_3785	AHML_20105	HMPREF1171_02980	AcavA_010100018325	B565_2887	HMPREF1168_03744	HMPREF1170_01565	HMPREF1167_02613	HMPREF1169_00809	AaquA_010100019922
response regulator receiver		/	/	/	/	/	HMPREF1171_02178	/	B565_2886	/	HMPREF1170_01566	HMPREF1167_02612	HMPREF1169_00810	AaquA_010100002155		Oceanospirillum sp. MED92	MED92_03697
hypothetical		/	IYQ_08967	/	/	AHML_20100	/	/	/	/	/	/	/	/		/
multifunctional CCA protein, tRNA nucleotidyl transferase		ASA_0516	IYQ_08962	AS03_11215	AHA_3784	AHML_20095	HMPREF1171_02979	AcavA_010100018320	B565_0551	HMPREF1168_01425	HMPREF1170_03927	HMPREF1167_01376	HMPREF1169_03130	AaquA_010100019927
phosphate permease, Pho4 family protein		ASA_0517	IYQ_08957	AS03_11210	AHA_3772	AHML_20040	HMPREF1171_02967	AcavA_010100018315	B565_3571	HMPREF1168_01333	HMPREF1170_00901	HMPREF1167_03601	HMPREF1169_00149	AaquA_010100019987
putative phosphate transport regulator		ASA_0518	IYQ_08952	AS03_11205	AHA_3771	AHML_20035	HMPREF1171_02966	AcavA_010100018310	B565_3572	HMPREF1168_01332	HMPREF1170_00900	HMPREF1167_03600	HMPREF1169_00148	AaquA_010100019992
adenylate cyclase family	frameshift due to 1 bp insertion	ASA_0519	potential frameshift	AS03_11200	AHA_3770	AHML_20025	HMPREF1171_02965	AcavA_010100018305	B565_3573	HMPREF1168_01331	HMPREF1170_00899	HMPREF1167_03599	HMPREF1169_00147	AaquA_010100019997
TonB domain protein		ASA_0520	IYQ_08937	AS03_11195	AHA_3769	AHML_20020	HMPREF1171_02964	/	/	/	/	/	/	AaquA_010100020002		Colwellia psychrerythraea 34H	CPS_2645
lipid A biosynthesis lauroyl acyltransferase		ASA_0521	IYQ_08932	AS03_11190	AHA_3768	AHML_20015	HMPREF1171_02963	AcavA_010100002840	B565_0505	HMPREF1168_01379	HMPREF1170_03973	HMPREF1167_01420	HMPREF1169_03176	AaquA_010100020007
ADP-heptose synthase		ASA_0522	IYQ_08927	AS03_11185	AHA_3767	AHML_20010	HMPREF1171_02962	AcavA_010100002845	B565_0506	HMPREF1168_01380	HMPREF1170_03972	HMPREF1167_01419	HMPREF1169_03175	AaquA_010100020012
outer membrane channel protein TolC		ASA_0523	IYQ_08922	AS03_11180	AHA_3766	AHML_20005	HMPREF1171_02961	AcavA_010100002850	B565_0507	HMPREF1168_01381	HMPREF1170_03971	HMPREF1167_01418	HMPREF1169_03174	AaquA_010100020017
IS630, ISAS4	intact, intergenic	ASA_0524	?	/	/	/	/	/	/	/	/	/	/	/
ADP-ribose pyrophosphatase		ASA_0525	IYQ_08917	AS03_11175	AHA_3765	AHML_20000	HMPREF1171_02960	AcavA_010100002855	B565_0508	HMPREF1168_01382	HMPREF1170_03970	HMPREF1167_01417	HMPREF1169_03173	AaquA_010100020022
phosphohydrolase		ASA_0526	IYQ_08912	AS03_11170	AHA_3764	AHML_19995	HMPREF1171_02959	AcavA_010100002860	B565_0509	HMPREF1168_01383	HMPREF1170_03969	HMPREF1167_01416	HMPREF1169_03172	AaquA_010100020027
cyclic AMP phosphodiesterase		ASA_0527	IYQ_08907	AS03_11165	AHA_3763	AHML_19990	HMPREF1171_02958	potential frameshift	B565_0510	HMPREF1168_01384	HMPREF1170_03968	HMPREF1167_01415	HMPREF1169_03171	AaquA_010100020032		Vibrio angustum S14	ZP_01236552.1
predicted esterase		ASA_0528	IYQ_08902	AS03_11160	AHA_3762	AHML_19985	HMPREF1171_02957	AcavA_010100002875	B565_0511	HMPREF1168_01385	HMPREF1170_03967	HMPREF1167_01414	HMPREF1169_03170	AaquA_010100020037
mutator MutT protein		ASA_0529	IYQ_08897	AS03_11155	AHA_3761	AHML_19980	HMPREF1171_02956	AcavA_010100002880	/	HMPREF1168_01386	HMPREF1170_03966	/	/	AaquA_010100020042		Pseudomonas aeruginosa PAO1
Glutathione-dependent formaldehyde-activating, GFA		ASA_0530	IYQ_08892	AS03_11150	AHA_3760	AHML_19975	HMPREF1171_02955	AcavA_010100002885	/	/	HMPREF1170_03965	/	/	AaquA_010100020047		Shewanella sp. ANA-3	Shewana3_0088
putative inner membrane protein		/	/	/	AHA_3759	AHML_19970	HMPREF1171_02954	AcavA_010100002890	/	HMPREF1168_01387	/	/	/	AaquA_010100020052		Yersinia enterocolitica subsp. palearctica PhRBD_Ye1	EHB19268.1
HlyD family secretion protein, efflux transporter, RND family, MFP subunit		/	/	/	AHA_3758	AHML_19965	HMPREF1171_02953	AcavA_010100002895	/	HMPREF1168_01388	/	/	/	AaquA_010100020057		Serratia proteamaculans 568	Spro_2212
hypothetical transport protein YdhK, fusaric acid resistance protein region		/	/	/	AHA_3757	AHML_19960	HMPREF1171_02952	AcavA_010100002900	/	HMPREF1168_01389	/	/	/	AaquA_010100020062		Serratia proteamaculans 568	Spro_2211
DNA topoisomerase IV, B subunit		ASA_0531	IYQ_08887	AS03_11145	AHA_3756	AHML_19955	HMPREF1171_02951	AcavA_010100002905	B565_0512	HMPREF1168_01390	HMPREF1170_03964	HMPREF1167_01413	HMPREF1169_03169	AaquA_010100020067
topoisomerase IV subunit A		ASA_0532	IYQ_08882	AS03_11140	AHA_3755	AHML_19950	HMPREF1171_02950	AcavA_010100002910	B565_0513	HMPREF1168_01391	HMPREF1170_03963	HMPREF1167_01412	HMPREF1169_03168	AaquA_010100020072
hypothetical		/	/		/	/	/	/	/	/	/	/	/	AaquA_010100020077		/
hypothetical		/	/		/	/	/	/	/	HMPREF1168_01392	/	/	/	/		Rahnella aquatilis CIP 78.65 = ATCC 33071	Rahaq2_1706
disulfide bond formation protein DsbB		/	/		/	/	HMPREF1171_02946	/	/	HMPREF1168_01393	/	/	/	AaquA_010100020092		Salmonella enterica subsp. enterica serovar Typhi str. CT18	STY2002
hypothetical		/	/		/	/	HMPREF1171_02945	/	/	HMPREF1168_01394	/	/	/	AaquA_010100020097		Salmonella enterica subsp. enterica serovar Typhi str. CT18	STY2001
hypothetical		/	/		/	/	HMPREF1171_02944	AcavA_010100002915	/	/	/	/	/	AaquA_010100020102		/
hypothetical		/	/		/	/	/	/	B565_0514	/	/	/	HMPREF1169_03167	/		/
hypothetical		ASA_0533	IYQ_08877		/	/	/	/	/	/	/	/	/	/		Escherichia coli B093	ESNG_01174
IS3-family transposase, ISAS6		ASA_0534	IYQ_08866		/	/	/	/	/	/	/	/	/	/
hypothetical		ASA_0535	IYQ_08861	AS03_02120	/	/	/	AcavA_010100002930	/	/	/	/	/	/		Vibrio rotiferianus DAT722	VrotD_17915
putative dienelactone hydrolase		/	/	/	AHA_3754	/	HMPREF1171_02949	/	/	/	/	/	/	/		Pseudomonas entomophila L48	PSEEN2928
LysR-family transcriptional regulator		/	/	/	AHA_3753	/	HMPREF1171_02948	/	B565_0515	/	/	/	HMPREF1169_03166	AaquA_010100020082		Yersinia intermedia ATCC 29909	ZP_04635226.1
multidrug transporter homolog	homology to ASA_1851	/	homology to IYQ_11463	/	AHA_3752	/	HMPREF1171_02947	homology to AcavA_010100011496	B565_0516	/	/	/	HMPREF1169_03165	AaquA_010100020087		Erwinia sp. Ejp617	EJP617_00230
disulfide bond formation protein DsbB		/	/	/	/	/	/	/	/	/	/	/	/	C31g0055		Bartonella birtlesii LL-WM9	ME7_00804
hypothetical		/	/	/	/	/	/	/	/	/	/	/	/	C31g0056		Bartonella birtlesii LL-WM9	ME7_00805
hypothetical		/	/	/	/	/	/	/	/	/	HMPREF1170_03962	/	/	/		Vibrio furnissii CIP 102972	VFA_003124
cytidine and deoxycytidylate deaminase zinc-binding region family		/	/	/	/	/	/	/	/	/	/	HMPREF1167_01411	/	/		Escherichia coli TX1999	EGX23614.1
Amino acid/peptide transporter		/	/	/	/	/	/	/	B565_0517	HMPREF1168_01395	HMPREF1170_03961	HMPREF1167_01410	HMPREF1169_03164	/		Edwardsiella tarda EIB202	ETAE_1415
hypothetical		/	/	/	/	AHML_19945	/	/	/	/	/	/	/	/		Pseudoalteromonas tunicata D2	EAR28264.1
hypothetical		/	/	/	AHA_3751	AHML_19940	HMPREF1171_02943	AcavA_010100002920, pFBAOT6.52	/	/	/	/	/	AaquA_010100020107		/
hypothetical		/	/	/	AHA_3750	AHML_19935	HMPREF1171_02942	AcavA_010100002925	/	/	/	/	/	AaquA_010100020112		Vibrio furnissii NCTC 11218	vfu_A01451
hypothetical		ASA_0536	IYQ_08856	AS03_02115	AHA_3749	AHML_19930	HMPREF1171_02941	AcavA_010100002935	B565_0518	HMPREF1168_01396	HMPREF1170_03960	HMPREF1167_01409	HMPREF1169_03163	AaquA_010100020117
hypothetical		ASA_0537	IYQ_08851	AS03_02110	AHA_3748	AHML_19925	HMPREF1171_02940	AcavA_010100002940	B565_0519	HMPREF1168_01397	HMPREF1170_03959	HMPREF1167_01408	HMPREF1169_03162	AaquA_010100020122
hypothetical		ASA_0538	IYQ_08846	AS03_02105	AHA_3747	AHML_19920	HMPREF1171_02939	AcavA_010100002945	B565_0520	HMPREF1168_01398	HMPREF1170_03958	HMPREF1167_01407	HMPREF1169_03161	AaquA_010100020127
DnaJ domain protein		ASA_0539	IYQ_08841	AS03_02100	AHA_3746	AHML_19915	HMPREF1171_02938	AcavA_010100002950	B565_0521	HMPREF1168_01399	HMPREF1170_03957	HMPREF1167_01406	HMPREF1169_03160	AaquA_010100020132
hypothetical, Calcium-binding EF-hand protein		/	/	/	/	/	HMPREF1171_02937	AcavA_010100002955	/	HMPREF1168_01400	/	/	/	AaquA_010100020137		Sphingobium sp. SYK-6	SLG_03070
Short-chain dehydrogenase/reductase SDR		/	/	/	/	/	/	/	B565_0522	/	HMPREF1170_03956	HMPREF1167_01405	HMPREF1169_03159	/		Desulfovibrio piger ATCC 29098	DESPIG_01011
6-phosphogluconate dehydrogenase NAD-binding protein, 3-hydroxyisobutyrate dehydrogenase		/	/	/	/	/	/	/	B565_0523	/	HMPREF1170_03955	HMPREF1167_01404	HMPREF1169_03158	/		Paenibacillus mucilaginosus KNP41	KNP414_02533
LysR family transcriptional regulatory protein		/	/	/	/	/	/	/	B565_0524	/	HMPREF1170_03954	HMPREF1167_01403	HMPREF1169_03157	/		Pseudomonas fluorescens Pf-5	PFL_4560
hypothetical		ASA_0540	/	/	/	/	/	/	/	/	/	/	/	/		/
DoxX family protein		ASA_0541	IYQ_08836	AS03_02095	/	/	/	/	/	/	/	/	/	/		Erwinia tasmaniensis Et1/99	ETA_28720
hypothetical		/	IYQ_08831	/	/	/	/	/	/	/	/	/	/	/		/
copper-sensitivity suppressor D protein		ASA_0542	IYQ_08826	AS03_02090	AHA_3745	AHML_19910	HMPREF1171_02936	AcavA_010100002960	B565_0525	HMPREF1168_03637	HMPREF1170_03953	HMPREF1167_01402	HMPREF1169_03156	AaquA_010100020142
hypothetical		/	/	/	/	/	/	/	/	HMPREF1168_03636	/	/	/	/		/
suppression of copper sensitivity: lipoprotein modification in lgt mutants of E. coli	fragment ASA_0543	/	fragment IYQ_08821	/	AHA_3744, fragment AHA_3743	/	/	fragment, AcavA_010100002965	fragment B565_0526	/	/	/	/	AaquA_010100020147
copper-sensitivity suppressor C protein		ASA_0543	IYQ_08821	AS03_02085	AHA_3743	AHML_19900	HMPREF1171_02935	AcavA_010100002965	B565_0526	HMPREF1168_01401	HMPREF1170_03952	HMPREF1167_01401	HMPREF1169_03155	AaquA_010100020152
copper-sensitivity suppressor B protein		ASA_0544	IYQ_08816	AS03_02080	AHA_3742	AHML_19895	HMPREF1171_02934	AcavA_010100002970	B565_0527	HMPREF1168_03635	HMPREF1170_03951	HMPREF1167_01400	HMPREF1169_03154	AaquA_010100020157
copper-sensitivity suppressor A protein		ASA_0545	IYQ_08811	AS03_22485, pseudogene	AHA_3741	AHML_19890	HMPREF1171_02933	AcavA_010100002975	B565_0528	HMPREF1168_01402	HMPREF1170_03950	HMPREF1167_01399	HMPREF1169_03153	AaquA_010100020162
1-acyl-sn-glycerol-3-phosphate acyltransferase		ASA_0546	IYQ_08806	AS03_02070	AHA_3740	AHML_19885	HMPREF1171_02932	AcavA_010100002980	B565_0529	HMPREF1168_01403	HMPREF1170_03949	HMPREF1167_01398	HMPREF1169_03152	AaquA_010100020167
phage shock protein A		ASA_0547	IYQ_08801	AS03_02065	AHA_3739	AHML_19880	HMPREF1171_02931	AcavA_010100002985	B565_0530	HMPREF1168_01404	HMPREF1170_03948	HMPREF1167_01397	HMPREF1169_03151	AaquA_010100020172
phage shock protein C		ASA_0548	IYQ_08796	AS03_02060	AHA_3738	AHML_19875	HMPREF1171_02930	AcavA_010100002990	B565_0531	HMPREF1168_01405	HMPREF1170_03947	HMPREF1167_01396	HMPREF1169_03150	AaquA_010100020177
phage shock protein G		ASA_0549	IYQ_08791	AS03_02055	AHA_3737	AHML_19870	HMPREF1171_02929	AcavA_010100002995	B565_0532	HMPREF1168_01406	HMPREF1170_03946	HMPREF1167_01395	HMPREF1169_03149	AaquA_010100020182
endo/excinuclease domain protein		ASA_0550	IYQ_08786	AS03_02050	AHA_3736	AHML_19865	HMPREF1171_02928	AcavA_010100003000	B565_0533	HMPREF1168_01407	HMPREF1170_03945	HMPREF1167_01394	HMPREF1169_03148	AaquA_010100020187
ABC-type transporter, periplasmic binding protein		ASA_0551	IYQ_08781	AS03_02045	AHA_3734	AHML_19860	HMPREF1171_02927	/	B565_0534	HMPREF1168_01408	HMPREF1170_03944	HMPREF1167_01393	HMPREF1169_03147	AaquA_010100020192		Azoarcus sp. KH32C	AZKH_4484
RarD protein		ASA_0552	IYQ_08776	AS03_02040	AHA_3735	AHML_19855	HMPREF1171_02926	AcavA_010100003005	B565_0535	HMPREF1168_01409	HMPREF1170_03943	HMPREF1167_01392	HMPREF1169_03146	AaquA_010100020197
uracil-DNA glycosylase		ASA_0553	IYQ_08771	AS03_02035	AHA_3733	AHML_19850	HMPREF1171_02925	AcavA_010100003010	B565_0536	HMPREF1168_01410	HMPREF1170_03942	HMPREF1167_01391	HMPREF1169_03145	AaquA_010100020202
transporter, drug/metabolite exporter family		ASA_0554	IYQ_08766	AS03_22480, pseudogene	AHA_3732	AHML_19845	HMPREF1171_02924	AcavA_010100003015	B565_0537	HMPREF1168_01411	HMPREF1170_03941	HMPREF1167_01390	HMPREF1169_03144	AaquA_010100020207
transcriptional regulator, LysR family		ASA_0555	IYQ_08761	AS03_02025	AHA_3731	AHML_19835, AHML_19840	HMPREF1171_02923	AcavA_010100003020	B565_0538	HMPREF1168_01412	HMPREF1170_03940	HMPREF1167_01389	HMPREF1169_03143	AaquA_010100020212
ABC-type high affinity zinc transporter, permease component		ASA_0556	IYQ_08756	AS03_02015	AHA_3730	AHML_19830	HMPREF1171_02922	AcavA_010100003025	B565_0539	HMPREF1168_01413	HMPREF1170_03939	HMPREF1167_01388	HMPREF1169_03142	AaquA_010100020217
ABC-type high-affinity zinc transporter, ATP-binding protein		ASA_0557	IYQ_08751	AS03_02010	AHA_3729	AHML_19825	HMPREF1171_02921	AcavA_010100003030	B565_0540	HMPREF1168_01414	HMPREF1170_03938	HMPREF1167_01387	HMPREF1169_03141	AaquA_010100020222
ABC-type high affinity zinc transporter, periplasmic binding protein		ASA_0558	IYQ_08746	AS03_02005	AHA_3728	AHML_19820	HMPREF1171_02920	AcavA_010100003035	B565_0541	HMPREF1168_01415	HMPREF1170_03937	HMPREF1167_01386	HMPREF1169_03140	AaquA_010100020227
TRAP-type transport system, periplasmic component		ASA_0559	IYQ_08741	AS03_02000	AHA_3726	AHML_19815	HMPREF1171_02919	AcavA_010100003040	B565_0542	HMPREF1168_01416	HMPREF1170_03936	HMPREF1167_01385	HMPREF1169_03139	AaquA_010100020232
TRAP-type transport system, periplasmic component		ASA_0560	IYQ_08736	AS03_01995	AHA_3727	AHML_19810	HMPREF1171_02918	AcavA_010100003045	B565_0543	HMPREF1168_01417	HMPREF1170_03935	HMPREF1167_01384	HMPREF1169_03138	AaquA_010100020237
hypothetical		ASA_0561	IYQ_08731	AS03_01990	AHA_3725	AHML_19805	HMPREF1171_02917	AcavA_010100003050	B565_0544	HMPREF1168_01418	HMPREF1170_03934	HMPREF1167_01383	HMPREF1169_03137	AaquA_010100020242
peptidase M23, membrane-bound metallopeptidase? "metalloprotease opacity-associated protein A family		ASA_0562	IYQ_08726	AS03_01985	AHA_3724	AHML_19800	HMPREF1171_02916	AcavA_010100003055	B565_0545	HMPREF1168_01419	HMPREF1170_03933	HMPREF1167_01382	HMPREF1169_03136	AaquA_010100020247
D-isomer specific 2-hydroxyacid dehydrogenase family protein		ASA_0563	IYQ_08721	AS03_01980	AHA_3723	AHML_19795	HMPREF1171_02915	AcavA_010100003060	B565_0546	HMPREF1168_01420	HMPREF1170_03932	HMPREF1167_01381	HMPREF1169_03135	AaquA_010100020252
hypothetical		ASA_0564	IYQ_08716	AS03_01975	AHA_3722	AHML_19790	HMPREF1171_02914	AcavA_010100003065	B565_0547	HMPREF1168_01421	HMPREF1170_03931	HMPREF1167_01380	HMPREF1169_03134	AaquA_010100020257
IS3 family transposase B		/	/	/	/	/	/	AcavA_010100003070	/	/	/	/	/	/
transcriptional regulator, MarR family		ASA_0565	IYQ_08711	AS03_01970	AHA_3721	AHML_19785	HMPREF1171_02913	AcavA_010100003075	B565_0548	HMPREF1168_01422	HMPREF1170_03930	HMPREF1167_01379	HMPREF1169_03133	AaquA_010100020266
hypothetical, COG0800 2-keto-3-deoxy-6-phosphogluconate aldolase		ASA_0566	IYQ_08706	AS03_01965	AHA_3720	AHML_19780	HMPREF1171_02912	AcavA_010100003080	B565_0549	HMPREF1168_01423	HMPREF1170_03929	HMPREF1167_01378	HMPREF1169_03132	AaquA_010100020271
BCCT family transporter, betaine/carnitine/choline family transporter		ASA_0567	IYQ_08701	AS03_01960	AHA_3719	AHML_19775	HMPREF1171_02911	AcavA_010100003085	B565_0550	HMPREF1168_01424	HMPREF1170_03928	HMPREF1167_01377	HMPREF1169_03131	AaquA_010100020276
DNA mismatch repair protein MutS, Msh-like protein		ASA_0568	IYQ_08696	AS03_01955	AHA_3718	AHML_19770	HMPREF1171_02910	AcavA_010100003090	B565_3606	HMPREF1168_01296	HMPREF1170_00865	HMPREF1167_01495	HMPREF1169_00113	AaquA_010100020281
LTXXQ motif family protein		/	/	/	/	/	/	AcavA_010100003095	/	/	/	/	/	/		Shigella flexneri 1235-66	EIQ59552.1
arsenic operon regulator, arginine-tRNA--protein transferase	homologue to ASA_1332	ASA_0569	IYQ_08691	AS03_01950	AHA_1723	AHML_09530	HMPREF1171_02481, homology to HMPREF1171_00449	AcavA_010100008758	B565_2837	HMPREF1168_03700	HMPREF1170_01617	HMPREF1167_02562	HMPREF1169_00860	AaquA_010100010534
ArsR family transcriptional regulator, arsenate reductase-like protein, Protein-tyrosine phosphatase, low molecular weight		/	/	/	/	/	HMPREF1171_02482	/	/	/	/	/	/	/		Acidovorax ebreus TPSY	YP_002553594.1
arsenical resistance operon trans-acting repressor ArsD		ASA_0570	IYQ_08686	AS03_22470, pseudogene	AHA_1724	/	HMPREF1171_00450, HMPREF1171_02483	/	B565_2836	HMPREF1168_03699	HMPREF1170_01618	HMPREF1167_02561	HMPREF1169_00861	AaquA_010100010529		Pseudomonas stutzeri A1501	PST_0238
arsenical pump-driving ATPase		ASA_0571	IYQ_08681	AS03_22465, pseudogene	AHA_1725	/	HMPREF1171_00451, HMPREF1171_02484	/	B565_2835	HMPREF1168_03698	HMPREF1170_01619	HMPREF1167_02560	HMPREF1169_00862	AaquA_010100010524		Pseudomonas stutzeri A1501	PST_0237
arsenate reductase, putative		/	/	/	/	/	HMPREF1171_02485	/	/	/	/	/	/	/		Pseudomonas stutzeri A1501	PST_0236
dual specificity phosphatase, catalytic domain protein		/	/	/	/	/	HMPREF1171_02486	/	/	/	/	/	/	/		Enterobacter radicincitans DSM 16656	ZP_10489697.1
glyceraldehyde-3-phosphate dehydrogenase		/	/	/	/	/	HMPREF1171_02487	/	/	/	/	/	/	/		Shewanella sp. W3-18-1	Sputw3181_2923
major facilitator superfamily transporter		/	/	/	/	/	HMPREF1171_02488	/	/	/	/	/	/	/		Shewanella sp. W3-18-1	Sputw3181_2922
arsenite efflux pump ACR3, ArsB		ASA_0572	IYQ_08676	AS03_01935	AHA_1726	AHML_09535	HMPREF1171_02489	/	/	/	/	/	/	/		Shewanella amazonensis SB2B	Sama_1478
Arsenite efflux pump ACR3 permease family		/	/	/	/	/	HMPREF1171_00452	AcavA_010100008763	B565_2834	HMPREF1168_03697	HMPREF1170_01620	HMPREF1167_02559	HMPREF1169_00863	AaquA_010100010519		Edwardsiella tarda ATCC 23685	ZP_06714928.1
arsenate reductase ArsC		ASA_0573	IYQ_08671	AS03_01930	AHA_1727	AHML_09540	HMPREF1171_00453, HMPREF1171_02490	AcavA_010100008768	B565_2833	HMPREF1168_03696	HMPREF1170_01621	HMPREF1167_02558	HMPREF1169_00864	AaquA_010100010514
RTX protein, VCBS repeat-containing protein		/	/	/	/	/	/	/	/	/	/	HMPREF1167_02557	/	/		Vibrio tubiashii NCIMB 1337 = ATCC 19106	EIF04484.1
RTX protein, VCBS repeat-containing protein		/	/	/	/	/	/	/	/	/	/	HMPREF1167_02556	/	/		Vibrio vulnificus YJ016	VV1546
hypothetical		/	/	/	/	/	/	/	/	/	/	HMPREF1167_02555	/	/		/
RNA polymerase sigma factor SigZ		/	/	/	/	/	HMPREF1171_02491	/	/	/	/	/	/	/		Pectobacterium sp. SCC3193	AFI91543.1
hypothetical		/	/	/	/	/	HMPREF1171_02492	/	/	/	/	/	/	/		Shewanella putrefaciens CN-32	Sputcn32_3813
glutathione synthetase		/	/	/	/	/	HMPREF1171_02493	/	/	/	/	/	/	/		Escherichia fergusonii B253	EGC04979.1
putative permease		/	/	/	/	/	HMPREF1171_02494	/	/	/	/	/	/	/		Pectobacterium sp. SCC3193	AFI91545.1
thiol-disulfide isomerase and thioredoxin family protein		/	/	/	/	/	HMPREF1171_02495	/	/	/	/	/	/	/		Pectobacterium sp. SCC3193	AFI91546.1
CopA family copper-resistance protein		/	/	/	/	/	HMPREF1171_02497 (partial)	/	/	/	/	/	/	/		Saccharophagus degradans 2-40	Sde_1947
putative flavin-binding monooxygenase involved in arsenic resistance, methyltransferase		ASA_0574	IYQ_08666	AS03_01925	AHA_1728	AHML_09545	HMPREF1171_00825	AcavA_010100014869	/	/	/	/	/	AaquA_010100008451		Pseudomonas fluorescens Q8r1-96	EIK66787.1
transcriptional regulator, ArsR		ASA_0575	IYQ_08661	AS03_01920	/	/	/	/	/	/	/	/	/	/		Comamonas testosteroni S44	ZP_07044501.1
hypothetical		/	/	/	/	/	/	/	B565_0392	/	/	/	HMPREF1169_03291	/		Photobacterium sp. SKA34	SKA34_00862
diguanylate cyclase with PAS/PAC and GAF sensors		/	/	/	/	/	/	AcavA_010100018090	/	/	/	/	/	/		Photobacterium sp. SKA34	SKA34_13535
hypothetical		/	/	/	/	/	/	homology to AcavA_010100020847	/	/	/	/	/	AaquA_010100014376		Pseudomonas syringae pv. tomato str. DC3000	PSPTO_0007
putative homoserine/homoserine lactone efflux protein		/	/	/	/	/	/	/	/	/	/	/	/	AaquA_010100014371		Vibrio nigripulchritudo ATCC 27043	ZP_08735825.1
antibiotic biosynthesis monooxygenase family protein 1		/	/	/	/	/	/	/	/	/	/	/	/	AaquA_010100014366		Vibrio nigripulchritudo ATCC 27043	ZP_08733111.1
NIPSNAP family protein		/	/	/	/	/	/	/	/	/	/	/	/	AaquA_010100014361		Vibrio nigripulchritudo ATCC 27043	ZP_08733110.1
putative ArsR family transcriptional regulator		/	/	/	/	/	/	/	/	/	/	/	/	AaquA_010100014356		Vibrio nigripulchritudo ATCC 27043	ZP_08733109.1
hypothetical		/	/	/	/	/	HMPREF1171_04087	/	/	/	/	/	/	/		Klebsiella pneumoniae 342	KPK_3078
DNA damage response protein RcaA		/	/	/	/	/	HMPREF1171_04088	/	/	/	/	HMPREF1167_01504	/	/		Magnaporthe oryzae 70-15	MGG_11757
phosphoenolpyruvate carboxylase		ASA_0576	IYQ_08656	AS03_01915	AHA_0591	AHML_03030	HMPREF1171_04089	AcavA_010100018085	B565_0391	HMPREF1168_00401	HMPREF1170_00052	HMPREF1167_01505	HMPREF1169_03292	AaquA_010100014351
acetylornithine deacetylase		ASA_0577	IYQ_08651	AS03_01910	AHA_0592	AHML_03035	HMPREF1171_04090	AcavA_010100018080	B565_0390	HMPREF1168_00402	HMPREF1170_00053	HMPREF1167_01506	HMPREF1169_03293	AaquA_010100014346
N-acetyl-gamma-glutamyl-phosphate reductase		ASA_0578	IYQ_08646	AS03_22490, pseudogen	AHA_0593	AHML_03040	HMPREF1171_04091	AcavA_010100018075	B565_0389	HMPREF1168_00403	HMPREF1170_00054	HMPREF1167_01507	HMPREF1169_03294	AaquA_010100014341
acetylglutamate kinase		ASA_0579	IYQ_08641	AS03_01905	AHA_0594	AHML_03045	HMPREF1171_04092	AcavA_010100018070	B565_0388	HMPREF1168_00404	HMPREF1170_00055	HMPREF1167_01508	HMPREF1169_03295	AaquA_010100014336
ornithine carbamoyltransferase		ASA_0580	IYQ_08636	AS03_01900	AHA_0595	AHML_03050	HMPREF1171_04093	AcavA_010100018065	B565_0387	HMPREF1168_00405	HMPREF1170_00056	HMPREF1167_01509	HMPREF1169_03296	AaquA_010100014331
argininosuccinate synthase		ASA_0581	IYQ_08631	AS03_01895	AHA_0596	AHML_03055	HMPREF1171_04094	AcavA_010100018060	B565_0386	HMPREF1168_00406	HMPREF1170_00057	HMPREF1167_01510	HMPREF1169_03297	AaquA_010100014326
lipoprotein		/	/	/	/	/	HMPREF1171_04095	/	/	/	/	/	/	/		Enterobacter cloacae subsp. dissolvens SDM	A3UG_10860
argininosuccinate lyase		ASA_0582	IYQ_08626	AS03_01890	AHA_0597	AHML_03060	HMPREF1171_04096	AcavA_010100018055	B565_0385	HMPREF1168_00407	HMPREF1170_00058	HMPREF1167_01511	HMPREF1169_03298	AaquA_010100014321
hypothetical		/	/	/	/	/	HMPREF1171_04097	/	/	/	/	/	/	/		Pseudomonas putida DOT-T1E	T1E_0681
hypothetical		/	/	/	/	/	HMPREF1171_04098	/	/	/	/	/	/	/		/
hypothetical		/	/	/	/	/	HMPREF1171_04099	/	/	/	/	/	/	/		/
hypothetical		/	/	/	AHA_0598	/		/	/	/	/	/	/	/		Campylobacter jejuni subsp. jejuni 81116	C8J_0647
transcriptional regulator, LysR family		ASA_0583	IYQ_08621	AS03_01885	/	AHML_03065	HMPREF1171_04100	AcavA_010100018050	/	HMPREF1168_00408	/	/	/	/		Erwinia billingiae Eb661	EbC_11650
carboxymuconolactone decarboxylase		ASA_0584	IYQ_08616	AS03_01880	/	/	/	AcavA_010100018045	/	/	/	/	/	/		Pantoea sp. At-9b	Pat9b_5323
probable tautomerase, decarboxylase		ASA_0585	IYQ_08611	AS03_01875	/	/	/	AcavA_010100018040	/	/	/	/	/	/		Pectobacterium carotovorum subsp. carotovorum PC1	PC1_0609
hypothetical		ASA_0586	IYQ_08606	AS03_01870	/	/	/	/	/	/	/	/	/	/		Pantoea sp. Sc1	S7A_18109
negative transcriptional regulator		ASA_0587	IYQ_08601	AS03_01865	/	/	/	AcavA_010100018025	/	/	/	/	/	AaquA_010100014316		Pseudomonas aeruginosa PA7	PSPA7_0910
hypothetical		ASA_0588	IYQ_08596	AS03_01860	AHA_0599	AHML_03070	HMPREF1171_04101	AcavA_010100018020	B565_0384	HMPREF1168_00409	/	HMPREF1167_01512	HMPREF1169_03299	AaquA_010100014311		/
hypothetical		ASA_0589	IYQ_08591	AS03_01855	AHA_0600	AHML_03075	HMPREF1171_04102	AcavA_010100018015	B565_3561	HMPREF1168_01343	HMPREF1170_00911	HMPREF1167_03614	HMPREF1169_00159	AaquA_010100014306
integral membrane protein		ASA_0590	IYQ_08586	AS03_01850	AHA_0601	AHML_03080	HMPREF1171_04103	AcavA_010100018010	B565_3560	HMPREF1168_01344	HMPREF1170_00912	HMPREF1167_03615	HMPREF1169_00160	AaquA_010100014301
maltose O-acetyltransferase		ASA_0591	IYQ_08581	AS03_01845	AHA_0602	AHML_03085	HMPREF1171_04104	AcavA_010100018005	B565_3559	HMPREF1168_01345	HMPREF1170_00913	HMPREF1167_03616	HMPREF1169_00161	AaquA_010100014296
MgtC/SapB transporter		ASA_0592	IYQ_08576	AS03_01840	AHA_0603	AHML_03090	HMPREF1171_04105	AcavA_010100018000	B565_3558	HMPREF1168_01346	HMPREF1170_00914	HMPREF1167_03617	HMPREF1169_00162	AaquA_010100014291
ABC-type sulfate transport system, periplasmic component		ASA_0593	IYQ_08571	AS03_01835	AHA_0604	AHML_03095	HMPREF1171_04106	AcavA_010100003139	/	HMPREF1168_01347	/	/	/	AaquA_010100014286		Tolumonas auensis DSM 9187	Tola_0012
hypothetical		ASA_0594	IYQ_08566	AS03_01830	AHA_0605	AHML_03100	HMPREF1171_04107	AcavA_010100003144	/	HMPREF1168_01348	/	/	/	AaquA_010100014281		Tolumonas auensis DSM 9187	Tola_0013
ABC-type sulfate transporter, permease component		ASA_0595	IYQ_08561	AS03_01825	AHA_0606	AHML_03105	HMPREF1171_04108	AcavA_010100003149	/	HMPREF1168_01349	/	/	/	AaquA_010100014276		Tolumonas auensis DSM 9187	Tola_0014
ABC-type sulfate transporter, permease component		ASA_0596	IYQ_08556	AS03_01820	AHA_0607	AHML_03110	HMPREF1171_04109	AcavA_010100003154	/	HMPREF1168_01350	/	/	/	AaquA_010100014271		Tolumonas auensis DSM 9187	Tola_0015
ABC-type sulfate transporter, ATPase component		ASA_0597	IYQ_08551	AS03_01815	AHA_0608	AHML_03115	HMPREF1171_04110	AcavA_010100003159	/	HMPREF1168_01351	/	/	/	AaquA_010100014266		Tolumonas auensis DSM 9187	Tola_0016
transcriptional regulator, LysR-family, CysB-like protein		ASA_0598	IYQ_08546	AS03_01810	AHA_0609	AHML_03120	HMPREF1171_04111	AcavA_010100003164	/	HMPREF1168_01352	/	/	/	AaquA_010100014261		Tolumonas auensis DSM 9187	Tola_0017
threonine synthase		ASA_0599	IYQ_08541	AS03_01805	AHA_0766	AHML_03910	HMPREF1171_04327	AcavA_010100017973	/	/	/	/	/	AaquA_010100013410		Bacillus megaterium DSM319	YP_003598596.1
ABC-type glutamine/glutamate transporter, permease protein		ASA_0600	IYQ_08536	AS03_01800	AHA_0765	AHML_03905	HMPREF1171_04326	AcavA_010100017978	/	/	/	/	/	AaquA_010100013415		Pseudomonas entomophila L48	PSEEN5261
ABC-type glutamine/glutamate transporter, permease protein		ASA_0601	IYQ_08531	AS03_01795	AHA_0764	AHML_03900	HMPREF1171_04325	AcavA_010100017983	/	/	/	/	/	AaquA_010100013420		Pseudomonas entomophila L48	PSEEN5260
ABC-type glutamine/glutamate transporter, ATP-binding protein		ASA_0602	IYQ_08526	AS03_01790	AHA_0763	AHML_03895	HMPREF1171_04324	AcavA_010100017988	/	/	/	/	/	AaquA_010100013425		Pseudomonas entomophila L48	PSEEN5259
ABC-type glutamine/glutamate transporter,periplasmic binding protein		ASA_0603	IYQ_08521	AS03_01785	AHA_0762	AHML_03890	HMPREF1171_04323	AcavA_010100017993	/	/	/	/	/	AaquA_010100013430		Pseudomonas entomophila L48	PSEEN5258
chitin-binding protein, carbohydrate-binding module family 33, N-acetylglucosamine-binding protein A		ASA_0604	IYQ_08516	AS03_01780	AHA_0610	AHML_03125	HMPREF1171_04112	AcavA_010100003169	B565_3557	HMPREF1168_01353	HMPREF1170_00915	HMPREF1167_03618	HMPREF1169_00163	AaquA_010100014256
hypothetical		/	IYQ_08511	AS03_01775	/	/	/	/	/	/	/	/	/	/		/
methyl-accepting chemotaxis protein		ASA_0605	IYQ_08506	AS03_01770	AHA_0611	AHML_03130	HMPREF1171_04113, HMPREF1171_04114	AcavA_010100003174	B565_3556	HMPREF1168_01354	HMPREF1170_00916	HMPREF1167_03619	HMPREF1169_00164	AaquA_010100014251
hypothetical		/	IYQ_08501	/	/	/	/	/	/	/	/	/	/	/		/
oligoendopeptidase F, peptidase M3		ASA_0606	IYQ_08496	AS03_21485	AHA_0612	AHML_03135	HMPREF1171_04115	AcavA_010100003179	B565_3555	HMPREF1168_01355	HMPREF1170_00917	HMPREF1167_03620	HMPREF1169_00165	AaquA_010100014246
Response regulator receiver protein	homologue to ASA_0609	/	/	/	/	/	/	/	B565_3554, B565_2077	/	HMPREF1170_00918	/	HMPREF1169_00166, homology to HMPREF1169_01599	/		Vibrio mimicus VM603	VMB_02130
glycosyl transferase, family 2	homologue to ASA_0610	/	homologue toIYQ_08476	/	/	/	/	/	B565_3553, B565_2078	/	HMPREF1170_00919	/	HMPREF1169_00167, homology to HMPREF1169_01598	/		Shewanella oneidensis MR-1	SO_4179
hypothetical, COG0845 Membrane-fusion protein	homologue to ASA_0611	/	homologue toIYQ_08471	/	/	/	/	/	B565_3552, B565_2079	/	HMPREF1170_00920	/	HMPREF1169_00168, homology to HMPREF1169_01597	/		Shewanella oneidensis MR-2	SO_4178
hypothetical	homology to ASA_2582	/	homology to IYQ_01692	/	AHA_0613	AHML_03140	HMPREF1171_04116 , homology to HMPREF1171_01692	/	/	/	/	/	/	AaquA_010100014241		Curvibacter putative symbiont of Hydra magnipapillata	Csp_B16990
hypothetical		ASA_0607	IYQ_08491	AS03_15830	AHA_0614	AHML_03145	HMPREF1171_04117	/	/	/	/	/	/	AaquA_010100014236		Serratia proteamaculans 568	Spro_3046
hypothetical		/	/	/	AHA_0615	AHML_03150	HMPREF1171_04118	/	/	/	/	/	/	AaquA_010100014231		Vibrio ordalii ATCC 33509	VordA3_05006
endo-1,4-beta-xylanase, Regulatory P domain of the subtilisin-like proprotein		/	/	/	AHA_0616	AHML_03155	HMPREF1171_04119	/	/	/	/	/	/	AaquA_010100014226		Vibrio ordalii ATCC 33509	VordA3_05011
hypothetical		ASA_0608	/	/	/	/	/	/	/	/	/	/	/	/		/
hypothetical	frameshift due to 4 bp deletion	ASA_0609	potential frameshift	AS03_15825	/	/	/	/	B565_2077, B565_3554	/	/	/	HMPREF1169_01599	/		Vibrio mimicus VM603	VMB_02130
glycosyl transferase, family 2		ASA_0610	IYQ_08476	AS03_15820	/	/	/	/	B565_2078, B565_3553	/	/	/	HMPREF1169_01598	/		Shewanella oneidensis MR-1	SO_4179
hypothetical, COG0845 Membrane-fusion protein		ASA_0611	IYQ_08471	AS03_15815	/	/	/	/	B565_2079, B565_3552	/	/	/	HMPREF1169_01597	/		Shewanella oneidensis MR-2	SO_4178
poly-beta-1,6 N-acetyl-D-glucosamine export porin PgaA		ASA_0612	IYQ_08466	AS03_15810	/	/	/	/	/	HMPREF1168_01356	/	HMPREF1167_03621	/	/		Photobacterium profundum SS9	PBPRB0458
poly-beta-1,6-N-acetyl-D-glucosamine N-deacetylase PgaB, polysaccharide deacetylase, carbohydrate esterase family 4	frameshift due to 37 bp duplilcation CAZY family CE4	ASA_0613	potential frameshift	AS03_15805	/	/	/	/	/	HMPREF1168_01357	/	HMPREF1167_03622	/	/		Photobacterium profundum SS9	PBPRB0457
poly-beta-1,6 N-acetyl-D-glucosamine synthase		ASA_0614	IYQ_08451	AS03_15800	/	/	/	/	/	HMPREF1168_01358	/	HMPREF1167_03623	/	/		Photobacterium profundum SS9	PBPRB0456
hypothetical		/	/	/	/	/	/	/	B565_3551	HMPREF1168_01360	HMPREF1170_00921	HMPREF1167_03625	HMPREF1169_00169	/		Vibrio parahaemolyticus RIMD 2210633	VPA0210
flavodoxin oxidoreductase		ASA_0615	IYQ_08446	AS03_15790, AS03_15795	/	/	/	AcavA_010100003722	B565_3550	HMPREF1168_01359, HMPREF1168_01361	HMPREF1170_00922	HMPREF1167_03626, HMPREF1167_03624	HMPREF1169_00170	/		Dickeya dadantii Ech703	Dd703_0042
putative Tricorn protease, peptidase S41	frameshift due to 1900+bp deletion	ASA_0616	potential frameshift	AS03_15775, AS03_15785, pseudogene	AHA_0617	AHML_03160	HMPREF1171_04120	/	B565_3549	HMPREF1168_01362	HMPREF1170_00923	HMPREF1167_03627	HMPREF1169_00171	AaquA_010100014221		Vibrio mimicus VM573	ZP_05717188.1
ErfK/YbiS/YcfS/YnhG family protein		ASA_0617	IYQ_08431	AS03_16455	AHA_0618	AHML_03165	HMPREF1171_04121	AcavA_010100003184	B565_3548	HMPREF1168_01363	HMPREF1170_00924	HMPREF1167_03628	HMPREF1169_00172	AaquA_010100014216
AzlC family protein		ASA_0618	IYQ_08426	AS03_16460	AHA_0619	AHML_03170	HMPREF1171_04122	AcavA_010100003189	B565_3547	HMPREF1168_01364	HMPREF1170_00925	HMPREF1167_03629	HMPREF1169_00173	AaquA_010100014211
hypothetical membrane protein		ASA_0619	IYQ_08421	AS03_16465	/	AHML_03175	HMPREF1171_04123	AcavA_010100003194	B565_3546	HMPREF1168_01365	HMPREF1170_00926	HMPREF1167_03630	HMPREF1169_00174	AaquA_010100014206		Pseudoalteromonas sp. BSi20495	P20495_2343
hypothetical		ASA_0620	IYQ_08416	AS03_23595, pseudogene	AHA_0620	AHML_03180	HMPREF1171_04124	AcavA_010100003199	B565_3545	HMPREF1168_01366	HMPREF1170_00927	HMPREF1167_03631	HMPREF1169_00175	AaquA_010100014201
pyruvate formate lyase activating enzyme		ASA_0621	IYQ_08411	AS03_16475	AHA_0621	AHML_03185	HMPREF1171_04125	AcavA_010100003204	B565_3544	HMPREF1168_01367	HMPREF1170_00928	HMPREF1167_03632	HMPREF1169_00176	AaquA_010100014196
hypothetical		ASA_0622	IYQ_08406	AS03_16480	AHA_0622	AHML_03190	HMPREF1171_04126	AcavA_010100003209	B565_3543	HMPREF1168_01368	HMPREF1170_00929	HMPREF1167_03633	HMPREF1169_00177	AaquA_010100014191
transcriptional regulator, LysR family		ASA_0623	IYQ_08401	AS03_16485	AHA_0623	AHML_03195	HMPREF1171_04127	AcavA_010100003214	B565_3542	HMPREF1168_01369	HMPREF1170_00930	HMPREF1167_03634	HMPREF1169_00178	AaquA_010100014186
aromatic-amino-acid aminotransferase		ASA_0624	IYQ_08396	AS03_16490	AHA_0624	AHML_03205	HMPREF1171_04128	AcavA_010100003219	B565_3541	HMPREF1168_01370	HMPREF1170_00931	HMPREF1167_03635	HMPREF1169_00179	AaquA_010100014181
hypothetical		/	/	/	/	/	/	AcavA_010100003224	/	/	/	/	/	/		/
cellulose synthase operon protein YhjU		/	/	/	/	/	/	AcavA_010100003229	/	/	/	/	/	/		Yersinia aldovae ATCC 35236	yaldo0001_32910
hypothetical		/	/	/	/	/	/	AcavA_010100003234	/	/	/	/	/	/		Escherichia coli H299	ZP_08385778.1
hypothetical		/	/	/	/	/	/	AcavA_010100003239	/	/	/	/	/	/		Yersinia aldovae ATCC 35236	yaldo0001_32950
cellulose synthase catalytic subunit		/	/	/	/	/	/	AcavA_010100003244	/	/	/	/	/	/		Escherichia coli H299	ZP_08385776.1
cellulose synthase catalytic subunit protein		/	/	/	/	/	/	AcavA_010100003249	/	/	/	/	/	/		Yersinia aldovae ATCC 35236	yaldo0001_32960
cellulose synthase regulator protein		/	/	/	/	/	/	AcavA_010100003254	/	/	/	/	/	/		Yersinia aldovae ATCC 35236	yaldo0001_32970
endo-1,4-D-glucanase		/	/	/	/	/	/	AcavA_010100003259	/	/	/	/	/	/		Escherichia coli H299	ZP_08385774.1
hypothetical		ASA_0625	IYQ_08391	AS03_16495	AHA_0625	AHML_03210	HMPREF1171_04129	AcavA_010100003274	B565_3540	HMPREF1168_01371	HMPREF1170_00932	HMPREF1167_03636	HMPREF1169_00180	AaquA_010100014176
Co/Zn/Cd efflux system component		ASA_0626	IYQ_08386	AS03_16500	AHA_0626	AHML_03215	HMPREF1171_04130	AcavA_010100003279	B565_3539	HMPREF1168_01372	HMPREF1170_00933	HMPREF1167_03637	HMPREF1169_00181	AaquA_010100014171
P2 phage tail completion R family protein		ASA_0627	IYQ_08381	AS03_16505	AHA_0627	AHML_03220	HMPREF1171_04131	AcavA_010100003284	B565_3538	HMPREF1168_00316	HMPREF1170_00934	HMPREF1167_03638	HMPREF1169_00182	AaquA_010100014166
hypothetical		/	IYQ_08376	/	/	/	/	/	/	/	/	/	/	/		/
pullulanase		ASA_0628	IYQ_08371	AS03_16510	AHA_0628	AHML_03225	HMPREF1171_04132	AcavA_010100003289	B565_3537	HMPREF1168_00315	HMPREF1170_00935	HMPREF1167_03639	HMPREF1169_00183	AaquA_010100014161
heavy metal transporting ATPase		ASA_0629	IYQ_08366	AS03_16515, AS03_16940	AHA_0629	AHML_03230	HMPREF1171_04133	AcavA_010100003294	B565_3536	HMPREF1168_00314	HMPREF1170_00936	HMPREF1167_03640	HMPREF1169_00184	AaquA_010100014156
hypothetical		/	/	/	/	/		/	B565_3535	/	/	/	/	/		/
peroxiredoxin		ASA_0630	IYQ_08361	AS03_16945	AHA_0630	AHML_03240	HMPREF1171_04134	AcavA_010100003299	B565_3534	HMPREF1168_00313	HMPREF1170_00937	HMPREF1167_03641	HMPREF1169_00185	AaquA_010100014151
ABC transporter substrate-binding protein	homologue to ASA_3064	ASA_0631	IYQ_08356, IYQ_06367	AS03_16950	AHA_0631, AHA_3043	AHML_03245	HMPREF1171_04135	/	B565_3533	HMPREF1168_00312	HMPREF1170_00938	HMPREF1167_03642	HMPREF1169_00186	AaquA_010100014146		Shewanella oneidensis MR-1	SO_4528
ATP-dependent RNA helicase, DEAD box family		ASA_0632	IYQ_08351	AS03_16955	AHA_0632	AHML_03250	HMPREF1171_04136	AcavA_010100003304	B565_3532	HMPREF1168_00311	HMPREF1170_00939	HMPREF1167_03643	HMPREF1169_00187	AaquA_010100014141
hypothetical, COG3540 Phosphodiesterase/alkaline phosphatase D		ASA_0633	IYQ_08346	AS03_23625, pseudogene	AHA_0633	AHML_03255	HMPREF1171_04137	/	/	/	/	/	/	AaquA_010100014136		Shewanella woodyi ATCC 51908	Swoo_2438
hypothetical		ASA_0634	IYQ_08341	AS03_16965	AHA_0634	AHML_03260	HMPREF1171_04138	/	B565_3531	HMPREF1168_00310	HMPREF1170_00940	HMPREF1167_03644	HMPREF1169_00188	AaquA_010100014131		/
putative phospholipase C precursor, Sphingomyelin phosphodiesterase, endonuclease		ASA_0635	IYQ_08336	AS03_16970	AHA_0635	AHML_03265	HMPREF1171_04139	/	B565_3530	HMPREF1168_00308, HMPREF1168_00309	HMPREF1170_00941, HMPREF1170_00942	HMPREF1167_03645	HMPREF1169_00189	AaquA_010100014126		Vibrio anguillarum 775
methyl-accepting chemotaxis protein		ASA_0636	IYQ_08331	AS03_16975	AHA_0636	AHML_03270	/	AcavA_010100003309	B565_0572	/	HMPREF1170_03907	HMPREF1167_01356	HMPREF1169_03110	/
CAAX amino terminal protease family		ASA_0637	IYQ_08326	AS03_16976	AHA_0637	AHML_03275	HMPREF1171_04140	AcavA_010100004337	B565_3529	HMPREF1168_00307	HMPREF1170_00943	HMPREF1167_03646	HMPREF1169_00190	AaquA_010100014121
ABC-type amino acid transport/signal transduction systems periplasmic component/domain-like protein		/	/	/	/	/	/	/	B565_3528	HMPREF1168_00306	HMPREF1170_00944	HMPREF1167_03647	HMPREF1169_00191	/		Hahella chejuensis KCTC 2396	HCH_01476
hypothetical		ASA_0638	IYQ_08321	AS03_16980	AHA_0638	AHML_03280	HMPREF1171_04141	AcavA_010100004342	B565_3527	HMPREF1168_00305	HMPREF1170_00945	HMPREF1167_03648	HMPREF1169_00192	AaquA_010100014116
hypothetical		ASA_0639	IYQ_08316	AS03_16985	AHA_0639	AHML_03285	HMPREF1171_04142	AcavA_010100004347	B565_3526	HMPREF1168_00304	HMPREF1170_00946	HMPREF1167_03649	HMPREF1169_00193	AaquA_010100014111
Sugar diacid utilization regulator		ASA_0640	IYQ_08311	AS03_16990	AHA_0640	AHML_03290	HMPREF1171_04143	AcavA_010100004352	B565_3525	HMPREF1168_00303	HMPREF1170_00947	HMPREF1167_03650	HMPREF1169_00194	AaquA_010100014106
H+/gluconate symporter		ASA_0641	IYQ_08306	AS03_03200	AHA_0641	AHML_03295	HMPREF1171_04144	AcavA_010100004357	B565_3524	HMPREF1168_00302	HMPREF1170_00948	HMPREF1167_03651	HMPREF1169_00195	AaquA_010100014101
glycerate kinase		ASA_0642	IYQ_08301	AS03_03195	AHA_0642	AHML_03300	HMPREF1171_04145	AcavA_010100004362	B565_3523	HMPREF1168_00301	HMPREF1170_00949	HMPREF1167_03652	HMPREF1169_00196	AaquA_010100014096
membrane protein		ASA_0643	IYQ_08296	AS03_03190	AHA_0643	AHML_03305	HMPREF1171_04146	AcavA_010100004367	B565_3522	HMPREF1168_00300	HMPREF1170_00950	HMPREF1167_03653	HMPREF1169_00197	AaquA_010100014091
glutathione peroxidase		ASA_0644	IYQ_08291	AS03_03185	AHA_0644	AHML_03310	HMPREF1171_04147	AcavA_010100004372	B565_3521	HMPREF1168_00299	HMPREF1170_00951	HMPREF1167_03654	HMPREF1169_00198	AaquA_010100014086
transcriptional regulator, LysR family		ASA_0645	IYQ_08286	AS03_03180	AHA_0645	AHML_03315	HMPREF1171_04148	AcavA_010100004377	B565_3520	HMPREF1168_00298	HMPREF1170_00952	HMPREF1167_03655	HMPREF1169_00199	AaquA_010100014081
nucleoside permease		ASA_0646	IYQ_08281	AS03_03175	AHA_0646	AHML_03320	HMPREF1171_04149	AcavA_010100004382	B565_3519	HMPREF1168_00297	HMPREF1170_00953	HMPREF1167_03656	HMPREF1169_00200	AaquA_010100014076
Methylated-DNA-[protein]-cysteine S-methyltransferase	homologue to ASA_3255	ASA_0647	IYQ_08276, IYQ_05373	AS03_03170	AHA_0647, AHA_1045	AHML_03325	HMPREF1171_04150	AcavA_010100004387, AcavA_010100005524	B565_3509, B565_3169	HMPREF1168_00287	HMPREF1170_00963	HMPREF1167_03668	HMPREF1169_00210	AaquA_010100014071
peptidyl-tRNA hydrolase domain protein		ASA_0648	IYQ_08271	AS03_03165	AHA_0648	AHML_03330	HMPREF1171_04151	AcavA_010100004392	B565_3508	HMPREF1168_00286	HMPREF1170_00964	HMPREF1167_03669	HMPREF1169_00211	AaquA_010100014066
nitrogen regulatory protein P-II		ASA_0649	IYQ_08266	AS03_03160	AHA_0649	AHML_03335	HMPREF1171_04152	AcavA_010100004397	B565_3507	HMPREF1168_00285	HMPREF1170_00965	HMPREF1167_03670	HMPREF1169_00212	AaquA_010100014061
ABC-type iron(III) transporter, periplasmic component FbpA		ASA_0650	IYQ_08261	AS03_03155	AHA_0650	AHML_03340	HMPREF1171_04153	AcavA_010100004402	B565_3506	HMPREF1168_00284	HMPREF1170_00966	HMPREF1167_03671	HMPREF1169_00213	AaquA_010100014056
ABC-type iron(III) transporter, permease protein		ASA_0651	IYQ_08256	AS03_03150	AHA_0651	AHML_03345	HMPREF1171_04154	AcavA_010100004407	B565_3505	HMPREF1168_00283	HMPREF1170_00967	HMPREF1167_03672	HMPREF1169_00214	AaquA_010100014051
ABC-type iron(III) transporter, ATP-binding protein		ASA_0652	IYQ_08251	AS03_03145	AHA_0652	AHML_03350	HMPREF1171_04155	AcavA_010100004412	B565_3504	HMPREF1168_00282	HMPREF1170_00968	HMPREF1167_03673	HMPREF1169_00215	AaquA_010100014046
Dyp-type peroxidase TyrA		ASA_0653	IYQ_08246	AS03_03140	AHA_0653	AHML_03355	HMPREF1171_04156	AcavA_010100004417	B565_3503	HMPREF1168_00281	HMPREF1170_00969	HMPREF1167_03674	HMPREF1169_00216	AaquA_010100014041
arginine repressor		ASA_0654	IYQ_08241	AS03_03135	AHA_0654	AHML_03360	HMPREF1171_04157	AcavA_010100004422	B565_3502	HMPREF1168_00280	HMPREF1170_00970	HMPREF1167_03675	HMPREF1169_00217	AaquA_010100014036
ABC-type arginine transporter, ATP-binding protein		ASA_0655	IYQ_08236	AS03_03130	AHA_0655	AHML_03365	HMPREF1171_04158	AcavA_010100004427	B565_3501	HMPREF1168_00279	HMPREF1170_00971	HMPREF1167_03676	HMPREF1169_00218	AaquA_010100014031
ABC-type arginine transporter, periplasmic binding protein ArtI		ASA_0656	IYQ_08231	AS03_03125	AHA_0656	AHML_03370	HMPREF1171_04159	AcavA_010100004432	B565_3500	HMPREF1168_00278	HMPREF1170_00972	HMPREF1167_03677	HMPREF1169_00219	AaquA_010100014026
ABC-type arginine transporter, permease protein ArtQ		ASA_0657	IYQ_08226	AS03_03120	AHA_0657	AHML_03375	HMPREF1171_04160	AcavA_010100004437	B565_3499	HMPREF1168_00277	HMPREF1170_00973	HMPREF1167_03678	HMPREF1169_00220	AaquA_010100014021
hypothetical	homology to ASA_0657	/	IYQ_08221, homologue to IYQ_08216, homology to IYQ_08226	AS03_03115	homology to AHA_0658, AHA_0657	/	/	homology to AcavA_010100004442, AcavA_010100004437	homology to B565_3498, B565_3499	/	/	/	/	homology to AaquA_010100014016, AaquA_010100014021
hypothetical	homology to ASA_0657	/	IYQ_08216, homologue to IYQ_08221, , homology to IYQ_08226	AS03_03110	homology to AHA_0658, AHA_0658	/	/	homology to AcavA_010100004442, AcavA_010100004437	homology to B565_3498, B565_3500	/	/	/	/	homology to AaquA_010100014016, AaquA_010100014026
ABC-type arginine transporter, permease protein ArtM		ASA_0658	IYQ_08211	AS03_03105	AHA_0658	AHML_03380	HMPREF1171_04161	AcavA_010100004442	B565_3498	HMPREF1168_00276	HMPREF1170_00974	HMPREF1167_03679	HMPREF1169_00221	AaquA_010100014016
malate dehydrogenase		ASA_0659	IYQ_08206	AS03_03100	AHA_0659	AHML_03385	HMPREF1171_04162	AcavA_010100004447	B565_3497	HMPREF1168_00275	HMPREF1170_00975	HMPREF1167_03680	HMPREF1169_00222	AaquA_010100014011
hypothetical		/	/	/	/	/	/	AcavA_010100004452	/	/	/	/	/	/		/
sodium-type flagellar motor component		ASA_0660	IYQ_08201	AS03_03095	AHA_0660	AHML_03390	HMPREF1171_04163	AcavA_010100004457	B565_3496	HMPREF1168_00274	HMPREF1170_00976	HMPREF1167_03681	HMPREF1169_00223	AaquA_010100014006
flavohemoprotein		ASA_0661	IYQ_08196	AS03_22555, pseudogene	AHA_0661	AHML_03395	HMPREF1171_04164	AcavA_010100004462	B565_3495	HMPREF1168_00273	HMPREF1170_00977	HMPREF1167_03682	HMPREF1169_00224	AaquA_010100014001
transcriptional regulator, Rrf2 family		ASA_0662	IYQ_08191	AS03_03085	AHA_0662	AHML_03400	HMPREF1171_04165	AcavA_010100004467	B565_3494	HMPREF1168_00272	HMPREF1170_00978	HMPREF1167_03683	HMPREF1169_00225	AaquA_010100013996
putative magnesium and cobalt efflux protein CorB		ASA_0663	IYQ_08186	AS03_03080	AHA_0663	AHML_03405	HMPREF1171_04166	AcavA_010100004472	B565_3493	HMPREF1168_00271	HMPREF1170_00979	HMPREF1167_03684	HMPREF1169_00226	AaquA_010100013991
ABC-type transporter, permease component		ASA_0664	IYQ_08181	AS03_03075	AHA_0664	AHML_03410	HMPREF1171_04167	AcavA_010100004477	B565_3492	HMPREF1168_00270	HMPREF1170_00980	HMPREF1167_03685	HMPREF1169_00227	AaquA_010100013986
signal recognition particle protein		ASA_0665	IYQ_08176	AS03_03070	AHA_0665	AHML_03415	HMPREF1171_04168	AcavA_010100004482	B565_3491	HMPREF1168_00269	HMPREF1170_00981	HMPREF1167_03686	HMPREF1169_00228	AaquA_010100013981
Ribosomal protein S16		ASA_0666	IYQ_08171	AS03_03065	AHA_0666	AHML_03420	HMPREF1171_04169	AcavA_010100004487	B565_3490	HMPREF1168_00268	HMPREF1170_00982	HMPREF1167_03687	HMPREF1169_00229	AaquA_010100013976
16S rRNA processing protein RimM		ASA_0667	IYQ_08166	AS03_03060	AHA_0667	AHML_03425	HMPREF1171_04170	AcavA_010100004492	B565_3489	HMPREF1168_00267	HMPREF1170_00983	HMPREF1167_03688	HMPREF1169_00230	AaquA_010100013971
tRNA (guanine-N1)-methyltransferase		ASA_0668	IYQ_08161	AS03_03055	AHA_0668	AHML_03430	HMPREF1171_04171	AcavA_010100004497	B565_3488	HMPREF1168_00266	HMPREF1170_00984	HMPREF1167_03689	HMPREF1169_00231	AaquA_010100013966
ribosomal protein L19		ASA_0669	IYQ_08156	AS03_03050	AHA_0669	AHML_03435	HMPREF1171_04172	AcavA_010100004502	B565_3487	HMPREF1168_00265	HMPREF1170_00985	HMPREF1167_03690	HMPREF1169_00232	AaquA_010100013961
1,4-alpha-glucan branching enzyme		ASA_0670	IYQ_08151	AS03_03045	AHA_0670	AHML_03440	HMPREF1171_04173	AcavA_010100004507	B565_3486	HMPREF1168_00264	HMPREF1170_00986	HMPREF1167_03691	HMPREF1169_00233	AaquA_010100013956
DNA mismatch repair endonuclease MutH		ASA_0671	IYQ_08146	AS03_03040	AHA_0671	AHML_03445	HMPREF1171_04174	AcavA_010100004512	B565_3485	HMPREF1168_00263	HMPREF1170_00987	HMPREF1167_03692	HMPREF1169_00234	AaquA_010100013951
hypothetical		/	/	/	/	/	/	/	/	/	HMPREF1170_00988	/	/	/		/
hypothetical, methyltransferase domain protein		ASA_0672	/	/	/	/	/	/	/	/	/	/	/	/		Erysipelotrichaceae bacterium 3_1_53	ZP_07673282.1
(di)nucleoside polyphosphate hydrolase, NUDIX family		ASA_0673	IYQ_08141	AS03_03035	AHA_0672	AHML_03450	HMPREF1171_04175	AcavA_010100004517	B565_3484	HMPREF1168_00262	HMPREF1170_00989	HMPREF1167_03693	HMPREF1169_00235	AaquA_010100013946
phosphoenolpyruvate-protein phosphotransferase		ASA_0674	IYQ_08136	AS03_03030	AHA_0673	AHML_03455	HMPREF1171_04176	AcavA_010100004522	B565_3483	HMPREF1168_00261	HMPREF1170_00990	HMPREF1167_03694	HMPREF1169_00236	AaquA_010100013941
prolipoprotein diacylglyceryl transferase		ASA_0675	IYQ_08131	AS03_03025	AHA_0674	AHML_03460	HMPREF1171_04177	AcavA_010100004527	B565_3482	HMPREF1168_00260	HMPREF1170_00991	HMPREF1167_03695	HMPREF1169_00237	AaquA_010100013936
thymidylate synthetase		ASA_0676	IYQ_08126	AS03_03020	AHA_0675	AHML_03465	HMPREF1171_04178	AcavA_010100004532	B565_3481	HMPREF1168_00259	HMPREF1170_00992	HMPREF1167_03696	HMPREF1169_00238	AaquA_010100013931
Na+/H antiporter NhaA		ASA_0677	IYQ_08121	AS03_03015	AHA_0676	AHML_03470	HMPREF1171_04179	AcavA_010100004537	B565_3480	HMPREF1168_00258	HMPREF1170_00993	HMPREF1167_03697	HMPREF1169_00239	AaquA_010100013926
hypothetical		ASA_0678	IYQ_08116	AS03_03010	/	AHML_03475	HMPREF1171_04180	AcavA_010100004542	B565_3479	HMPREF1168_00257	HMPREF1170_00994	HMPREF1167_03698	HMPREF1169_00240	AaquA_010100013921		Shewanella violacea DSS12	SVI_0927
transcriptional activator protein NhaR		ASA_0679	IYQ_08111	AS03_03005	AHA_0677	AHML_03480	HMPREF1171_04231	AcavA_010100004547	B565_3478	HMPREF1168_00256	HMPREF1170_00995	HMPREF1167_03699	HMPREF1169_00241	AaquA_010100013916
Transcription activator HlyU, nodulation protein NolR		ASA_0680	IYQ_08106	AS03_03000	AHA_0678	AHML_03485	HMPREF1171_04232	AcavA_010100004552	B565_3477	HMPREF1168_00255	HMPREF1170_00996	HMPREF1167_03700	HMPREF1169_00242	AaquA_010100013911
ribosomal protein S20		ASA_0681	IYQ_08101	AS03_02995	AHA_0679	AHML_03490	HMPREF1171_04233	AcavA_010100004557	B565_3476	HMPREF1168_00254	HMPREF1170_00997	HMPREF1167_03701	HMPREF1169_00243	AaquA_010100013906		Alteromonas sp. SN2	ambt_04125
integral membrane protein MviN		ASA_0682	IYQ_08096	AS03_02990	AHA_0680	AHML_03495	HMPREF1171_04234	AcavA_010100004562	B565_3475	HMPREF1168_00253	HMPREF1170_00998	HMPREF1167_03702	HMPREF1169_00244	AaquA_010100013901
riboflavin kinase/FMN adenylyltransferase		ASA_0683	IYQ_08091	AS03_02985	AHA_0681	AHML_03500	HMPREF1171_04235	AcavA_010100004567	B565_3474	HMPREF1168_00252	HMPREF1170_00999	HMPREF1167_03703	HMPREF1169_00245	AaquA_010100013896
isoleucyl-tRNA synthetase		ASA_0684	IYQ_08086	AS03_02980	AHA_0682	AHML_03505	HMPREF1171_04236	AcavA_010100004572	B565_3473	HMPREF1168_00251	HMPREF1170_01000	HMPREF1167_03704	HMPREF1169_00246	AaquA_010100013891
peptidase A8, lipoprotein signal peptidase		ASA_0685	IYQ_08081	AS03_02975	AHA_0683	AHML_03510	HMPREF1171_04237	AcavA_010100004577	B565_3472	HMPREF1168_00250	HMPREF1170_01001	HMPREF1167_03705	HMPREF1169_00247	AaquA_010100013886
FKBP-type peptidyl-prolyl cis-trans isomerase		ASA_0686	IYQ_08076	AS03_02970	AHA_0684	AHML_03515	HMPREF1171_04238	AcavA_010100004582	B565_3471	HMPREF1168_00249	HMPREF1170_01002	HMPREF1167_03706	HMPREF1169_00248	AaquA_010100013881
4-hydroxy-3-methylbut-2-enyl diphosphate reductase		ASA_0687	IYQ_08071	AS03_02965	AHA_0685	AHML_03520	HMPREF1171_04239	AcavA_010100004587	B565_3470	HMPREF1168_00248	HMPREF1170_01003	HMPREF1167_03707	HMPREF1169_00249	AaquA_010100013876
type IV pilin FimT		/	/	/	AHA_0686	AHML_03525	HMPREF1171_04240	/	/	/	/	/	/	AaquA_010100013871		Pseudomonas stutzeri TS44	EIK53552.1
type IV pilus modification protein PilV		/	/	/	AHA_0687	AHML_03530	HMPREF1171_04241	/	/	/	/	/	/	AaquA_010100013866		Legionella pneumophila subsp. pneumophila str. Philadelphia 1	lpg0631
type IV pilin PilW		/	/	/	AHA_0688	AHML_03535	HMPREF1171_04242	/	/	/	/	/	/	AaquA_010100013861		Pseudomonas stutzeri TS44	EIK53550.1
type IV pilus assembly protein PilX		/	/	/	AHA_0689	AHML_03540	HMPREF1171_04243	/	/	/	/	/	/	AaquA_010100013856		Legionella pneumophila subsp. pneumophila str. Philadelphia 1	lpg0629
type 4 fimbrial biogenesis protein PilY1		/	/	/	AHA_0690	AHML_03545	HMPREF1171_04244	/	/	/	/	/	/	AaquA_010100013851		Pseudomonas stutzeri TS44	EIK53548.1
type 4 fimbrial biogenesis protein PilE		/	/	/	AHA_0691	AHML_03550	HMPREF1171_04245	/	/	/	/	/	/	AaquA_010100013846		Pseudomonas stutzeri A1501	YP_001171507.1
type IV pilin PilE		/	/	/	AHA_0692	AHML_03555	HMPREF1171_04246	/	/	/	/	/	/	AaquA_010100013841		Pseudomonas stutzeri A1501	YP_001171507.1
type IV pilin FimT		/	/	/	AHA_0693	AHML_03560	HMPREF1171_04247	/	/	/	/	/	/	AaquA_010100013836		Oceanimonas sp. GK1	GU3_04800
type IV pilin PilW		/	/	/	AHA_0694	AHML_03565	HMPREF1171_04248	/	/	/	/	/	/	AaquA_010100013831		Oceanimonas sp. GK1	GU3_04805
fimbrial biogenesis protein		/	/	/	AHA_0695	AHML_03570	HMPREF1171_04249	/	/	/	/	/	/	AaquA_010100013826		Oceanimonas sp. GK1	GU3_04810
prepilin-type cleavage/methylation-like protein		/	/	/	AHA_0696	AHML_03575	HMPREF1171_04250	/	/	/	/	/	/	AaquA_010100013821		Oceanimonas sp. GK1	GU3_04815
type IV pilus assembly protein, COG4968 Tfp pilus assembly protein PilE		ASA_0688	IYQ_08066	AS03_02960	/	/	/	AcavA_010100004592	B565_3469	HMPREF1168_00247	HMPREF1170_01004	HMPREF1167_03708	HMPREF1169_00250	/		Delftia sp. Cs1-4	DelCs14_3846
type IV pilus assembly protein, COG4967 Tfp pilus assembly protein PilV		ASA_0689	IYQ_08061	AS03_02955	/	/	/	AcavA_010100004597	B565_3468	HMPREF1168_00246	HMPREF1170_01005	HMPREF1167_03709	HMPREF1169_00251	/		Shewanella oneidensis MR-1	SO_3528
type IV pilus assembly protein, COG4966 Tfp pilus assembly protein PilW		ASA_0690	IYQ_08056	AS03_02950	/	/	/	AcavA_010100004602	B565_3467	HMPREF1168_00245	HMPREF1170_01006	HMPREF1167_03710	HMPREF1169_00252	/		Shewanella oneidensis MR-1	SO_3527
hypothetical		ASA_0691	IYQ_08051	AS03_02945	/	/	/	AcavA_010100004609	B565_3466	/	/	/	/	/		Shewanella oneidensis MR-1	SO_3526
type IV pilin biogenesis protein, COG3419 Tfp pilus assembly protein, tip-associated adhesin PilY1		ASA_0692	IYQ_08046	AS03_02940	/	/	/	AcavA_010100004614	B565_3465	HMPREF1168_00244	HMPREF1170_01007	HMPREF1167_03711	HMPREF1169_00253	/		Shewanella oneidensis MR-1	SO_3525
TapY2 protein	homologue to ABD57329.1	/	IYQ_08041	AS03_02935	/	/	/	AcavA_010100004619	B565_3464	HMPREF1168_00243	HMPREF1170_01008	HMPREF1167_03712	HMPREF1169_00254	/
Prepilin-type cleavage/methylation-like protein	homologue to ASA_0963	/	IYQ_08036	/	/	/	/	AcavA_010100004624	B565_3463, homology to B565_3462	/	HMPREF1170_01009, homology to HMPREF1170_01010	/	HMPREF1169_00255, homology to HMPREF1169_00256	/
putative type IV pilus biogenesis protein		ASA_0693	IYQ_08036	AS03_02930	/	/	/	AcavA_010100004624	B565_3462,, homology to B565_3463	HMPREF1168_00242	HMPREF1170_01010, homology to HMPREF1170_01009	HMPREF1167_03713	HMPREF1169_00256, homology to HMPREF1169_00255	/		Shewanella oneidensis MR-1	SO_3520
NH(3)-dependent NAD+ synthetase		ASA_0694	IYQ_08031	AS03_08275	AHA_0697	AHML_03580	HMPREF1171_04251	AcavA_010100004629	B565_3461	HMPREF1168_00241	HMPREF1170_01011	HMPREF1167_03714	HMPREF1169_00257	AaquA_010100013816
nitrogen regulatory protein PII		ASA_0695	IYQ_08026	AS03_08270	AHA_0698	AHML_03585	HMPREF1171_04252	AcavA_010100004634	B565_3460	HMPREF1168_00240	HMPREF1170_01012	HMPREF1167_03715	HMPREF1169_00258	AaquA_010100013811
glycoside hydroylase family 23		ASA_0696	IYQ_08021	AS03_22940, pseudogene	AHA_0699	AHML_03590	HMPREF1171_04253	AcavA_010100004639	B565_3459	HMPREF1168_00239	HMPREF1170_01013	HMPREF1167_03716	HMPREF1169_00259	AaquA_010100013806
autoinducer-2 synthase, S-ribosylhomocysteine lyase		ASA_0697	IYQ_08016	AS03_08265	AHA_0700	AHML_03595	HMPREF1171_04254	AcavA_010100004644	B565_3458	HMPREF1168_00238	HMPREF1170_01014	HMPREF1167_03717	HMPREF1169_00260	AaquA_010100013801
GGDEF domain protein		ASA_0698	IYQ_08011	AS03_08260	AHA_0701	AHML_03600	HMPREF1171_04255	AcavA_010100004649	B565_0559	HMPREF1168_01432	HMPREF1170_03920	HMPREF1167_01369	HMPREF1169_03123	AaquA_010100013796
ribonuclease R		ASA_0699	IYQ_08006	AS03_08255	AHA_0702	AHML_03605	HMPREF1171_04256	AcavA_010100004654	B565_0560	HMPREF1168_01433	HMPREF1170_03919	HMPREF1167_01368	HMPREF1169_03122	AaquA_010100013791
hypothetical, soluble lytic murein transglycosylase		/	/	/	homologue to AAR06611.1, AAR06612.1	/	HMPREF1171_04257	/	/	/	/	/	/	AaquA_010100013786		Shewanella violacea DSS12	SVI_2401
hypothetical		/	/	/	/	/	/	/	/	/	/	/	/	C16g0066		Xanthomonas vesicatoria ATCC 35937	XVE_3695
hypothetical		/	/	/	/	/	homology with a fragment of HMPREF1171_02955	/	/	/	/	/	/	AaquA_010100013781		Vibrio parahaemolyticus RIMD 2210633	VPA0050
Phenazine biosynthesis PhzC/PhzF protein		/	/	/	/	/	/	/	/	/	/	/	/	AaquA_010100013776		Shewanella baltica OS185	Shew185_2184
23S rRNA (guanosine-2'-O-)-methyltransferase		ASA_0700	IYQ_08001	AS03_08250	AHA_0703	AHML_03610	HMPREF1171_04258	AcavA_010100004659	B565_0561	HMPREF1168_01434	HMPREF1170_03918	HMPREF1167_01367	HMPREF1169_03121	AaquA_010100013771
transcription regulator, Crp family		ASA_0701	IYQ_07996	AS03_08245	AHA_0704	AHML_03615	HMPREF1171_04259	AcavA_010100004664	B565_0562	HMPREF1168_01435	HMPREF1170_03917	HMPREF1167_01366	HMPREF1169_03120	AaquA_010100013766
hypothetical		/	/	/	/		/	/	/	HMPREF1168_01436	/	/	/	/		Enterobacteriaceae bacterium 9_2_54FAA	HMPREF0864_02964
acetyltransferase, gnat family		ASA_0702	IYQ_07991	AS03_08240	AHA_0705	AHML_03620	HMPREF1171_04260	AcavA_010100004669	B565_0563	HMPREF1168_01437	HMPREF1170_03916	HMPREF1167_01365	HMPREF1169_03119	AaquA_010100013761
transporter, drug/metabolite exporter family	homologue to ASA_0554	ASA_0703	IYQ_07986	AS03_08235	AHA_0706, AHA_3732	AHML_03625	HMPREF1171_04261	AcavA_010100003015	B565_0537	/	/	/	/	AaquA_010100013756
drug/metabolite transporter (DMT) superfamily protein		ASA_0704	IYQ_07981, IYQ_07976 (fragment)	AS03_22935, pseudogene	AHA_0707	AHML_03630	HMPREF1171_04262	/	B565_0270	HMPREF1168_01165	HMPREF1170_00176	HMPREF1167_01668	HMPREF1169_03412	AaquA_010100013751		Yersinia enterocolitica subsp. enterocolitica 8081	YE1845
glycine betaine-binding protein, ABC-type glycine betaine transport system,substrate binding domain		/	/	/	/	/	HMPREF1171_04263	/	/	/	/	/	/	AaquA_010100013746		Vibrio tubiashii NCIMB 1337 = ATCC 19106	ZP_08736879.1
glyoxalase/bleomycin resistance protein/dioxygenase		/	/	/	/	/	HMPREF1171_04264	/	/	/	/	/	/	AaquA_010100013741		Pseudomonas sp. GM60	ZP_10636396.1
arabinose efflux permease family protein		/	/	/	/	/	HMPREF1171_04265	/	/	/	/	/	/	AaquA_010100013736		Pseudomonas sp. GM60	ZP_10636394.1
hypothetical		/	/	/	/	/	HMPREF1171_04266	/	/	/	/	/	/	AaquA_010100013731		Pseudomonas sp. GM60	ZP_10636395.1
transcriptional regulator, LysR family		/	/	/	/	/	HMPREF1171_04267	/	/	/	/	/	/	AaquA_010100013726		Pseudomonas sp. GM60	ZP_10636397.1
Predicted metal-dependent hydrolase/	frameshift due to 1 bp deletion	ASA_0705	/	AS03_22945, pseudogene	AHA_0708	AHML_03635	HMPREF1171_04268	AcavA_010100004674	B565_3440	HMPREF1168_00220	HMPREF1170_01033	HMPREF1167_03736	HMPREF1169_00279	AaquA_010100013721
NRAMP family manganese transport protein		ASA_0706	IYQ_07961	AS03_08225	AHA_0709	AHML_03640	HMPREF1171_04269	AcavA_010100004679	B565_3439	HMPREF1168_00219	HMPREF1170_01034	HMPREF1167_03737	HMPREF1169_00280	AaquA_010100013716
ribosomal protein S6		ASA_0707	IYQ_07956	AS03_22930, pseudogene	AHA_0710	AHML_03645	HMPREF1171_04270	AcavA_010100004684	B565_3438	HMPREF1168_00218	HMPREF1170_01035	HMPREF1167_03738	HMPREF1169_00281	AaquA_010100013711
ribosomal protein S18		ASA_0708	IYQ_07951	AS03_08215	AHA_0711	AHML_03650	HMPREF1171_04271	AcavA_010100004689	B565_3437	HMPREF1168_00217	HMPREF1170_01036	HMPREF1167_03739	HMPREF1169_00282	AaquA_010100013706
ribosomal protein L9		ASA_0709	IYQ_07946	AS03_08210	AHA_0712	AHML_03655	HMPREF1171_04272	AcavA_010100004694	B565_3436	HMPREF1168_00216	HMPREF1170_01037	HMPREF1167_03740	HMPREF1169_00283	AaquA_010100013701
ferredoxin--NADP reductase		ASA_0710	IYQ_07941	AS03_08205	AHA_0713	AHML_03660	HMPREF1171_04273	AcavA_010100004699	B565_3435	HMPREF1168_00215	HMPREF1170_01038	HMPREF1167_03741	HMPREF1169_00284	AaquA_010100013696
hypothetical, putative copper-binding protein		ASA_0711	IYQ_07936, IYQ_07931	AS03_08200	AHA_0714	AHML_03665	HMPREF1171_04274, homology to HMPREF1171_04275	AcavA_010100004704, AcavA_010100004709	B565_3434, B565_3433	HMPREF1168_00214, homology to HMPREF1168_00213	HMPREF1170_01039, homology to HMPREF1170_01040	HMPREF1167_03742, homology to HMPREF1167_03743	HMPREF1169_00285, homology to HMPREF1169_00286	AaquA_010100013691
hypothetical, putative copper-binding protein	homology to ASA_0711	/	IYQ_07931, IYQ_07936	AS03_08195	AHA_0714	/	HMPREF1171_04275, homology to HMPREF1171_04274	AcavA_010100004709, AcavA_010100004704	B565_3433, B565_3434	HMPREF1168_00213, homology to HMPREF1168_00214	HMPREF1170_01040, homology to HMPREF1170_01039	HMPREF1167_03743, homology to HMPREF1167_03742	HMPREF1169_00286, homology to HMPREF1169_00285	AaquA_010100013686
hypothetical		ASA_0712	IYQ_07926	AS03_08190	AHA_0715	AHML_03670	HMPREF1171_04276	AcavA_010100004714	B565_3432	HMPREF1168_00212	HMPREF1170_01041	HMPREF1167_03744	HMPREF1169_00287	AaquA_010100013681
fosfomycin resistance protein		/	/	/	/	/	/	AcavA_010100004719	/	HMPREF1168_00211	/	/	/	AaquA_010100013676		Shewanella violacea DSS12	YP_003556464.1
hypothetical		ASA_0713	IYQ_07921	AS03_08185	AHA_0716	AHML_03675	HMPREF1171_04277	AcavA_010100004724	B565_3431	HMPREF1168_00210	HMPREF1170_01042	HMPREF1167_03745	HMPREF1169_00288	AaquA_010100013671
quinone oxidoreductase		ASA_0714	IYQ_07916	AS03_08180	AHA_0717	AHML_03680	HMPREF1171_04278	AcavA_010100004729	B565_3430	HMPREF1168_00209	HMPREF1170_01043	HMPREF1167_03746	HMPREF1169_00289	AaquA_010100013666
hypothetical		ASA_0715	IYQ_07911	AS03_08175	AHA_0718	AHML_03685	HMPREF1171_04279	AcavA_010100004734	B565_3429	HMPREF1168_00208	HMPREF1170_01044	HMPREF1167_03747	HMPREF1169_00290	AaquA_010100013661
peptidase family M16		ASA_0716	IYQ_07906	AS03_08170	AHA_0719	AHML_03690	HMPREF1171_04280	AcavA_010100004739, AcavA_010100004744	B565_3428	HMPREF1168_00207	HMPREF1170_01045	HMPREF1167_03748	HMPREF1169_00291	AaquA_010100013656
glutamate-cysteine ligase		ASA_0717	IYQ_07901	AS03_08165	AHA_0720	AHML_03695	HMPREF1171_04281	AcavA_010100004749	B565_3427	HMPREF1168_00206	HMPREF1170_01046	HMPREF1167_03749	HMPREF1169_00292	AaquA_010100013651
hypothetical		ASA_0718	IYQ_07896	AS03_08160	AHA_0721	AHML_03700	/	AcavA_010100003587	/	/	/	/	/	/		Dickeya dadantii Ech586	Dd586_0039
long-chain-fatty-acid--CoA ligase, putative		ASA_0719	IYQ_07891	AS03_08155	AHA_0722	AHML_03705	HMPREF1171_04282	AcavA_010100003592	B565_3426	HMPREF1168_00205	HMPREF1170_01047	HMPREF1167_03750	HMPREF1169_00293	AaquA_010100013646
hypothetical		ASA_0720	IYQ_07886	AS03_08150	AHA_0723	AHML_03710	HMPREF1171_04283	AcavA_010100003597	B565_3425	HMPREF1168_00204	HMPREF1170_01048	HMPREF1167_03751	HMPREF1169_00294	AaquA_010100013641
ribosomal-protein-S18-alanine acetyltransferase		ASA_0721	IYQ_07881	AS03_08145	AHA_0724	AHML_03715	HMPREF1171_04284	AcavA_010100003602	B565_3424	HMPREF1168_00203	HMPREF1170_01049	HMPREF1167_03752	HMPREF1169_00295	AaquA_010100013636
hypothetical, COG3050 DNA polymerase III, psi subunit		ASA_0722	IYQ_07876	AS03_08140	/	AHML_03720	HMPREF1171_04285	AcavA_010100003607	B565_3423	HMPREF1168_00202	HMPREF1170_01050	HMPREF1167_03753	HMPREF1169_00296	AaquA_010100013631		Dickeya dadantii 3937	YP_003881424.1
regulatory ATPAse variant A		ASA_0723	IYQ_07871	AS03_08135	AHA_0725	AHML_03725	HMPREF1171_04286	AcavA_010100003612	B565_3422	HMPREF1168_00201	HMPREF1170_01051	HMPREF1167_03754	HMPREF1169_00297	AaquA_010100013626
von Willebrand factor type A domain protein		ASA_0724	IYQ_07866		AHA_0726	AHML_03730	HMPREF1171_04287	AcavA_010100003617	B565_3421	HMPREF1168_00200	HMPREF1170_01052	HMPREF1167_03755	HMPREF1169_00298	Potential frameshift AaquA_010100013616, AaquA_010100013621
permease of the drug/metabolite transporter		ASA_0725	IYQ_07861		/	/	/	/	/	/	/	/	/	AaquA_010100013611		Vibrio parahaemolyticus RIMD 2210633	VPA1215
transcriptional regulator, AsnC family		ASA_0726	IYQ_07856		/	/	/	/	/	/	/	/	/	AaquA_010100013606		Vibrio parahaemolyticus RIMD 2210633	NP_800724.1
GGDEF domain protein		ASA_0727	potential frameshift		AHA_0727	AHML_03735	HMPREF1171_04288	AcavA_010100003622	B565_3963	HMPREF1168_00914	HMPREF1170_00514	HMPREF1167_03196, HMPREF1167_03197	HMPREF1169_03745	AaquA_010100013601
GGDEF domain protein		ASA_0728	IYQ_07841		AHA_0729, AHA_0728	AHML_03740	HMPREF1171_04289	AcavA_010100003627	B565_3420	HMPREF1168_00199	HMPREF1170_01053	HMPREF1167_03756	HMPREF1169_00299	AaquA_010100013596
Short chain dehydrogenase		/	/		/	/	/	/	B565_3419	/	HMPREF1170_01054	HMPREF1167_03757	HMPREF1169_00300	/		Edwardsiella tarda EIB202	ETAE_2986
transcriptional activator		/	/	AS03_11130	/	/	/	/	/	/	/	/	/	/		[Alteromonas macleodii AltDE1	YP_006976112.1
transcriptional activator		/	/	AS03_11125	/	/	/	/	/	/	/	/	/	/		[Alteromonas macleodii AltDE0	YP_006976113.0
lytic transglycosylase, catalytic		/	/	AS03_11120	/	/	/	/	/	/	/	/	/	/		[Alteromonas macleodii AltDE1	YP_006976114.1
hypothetical		/	/	AS03_11115	/	/	/	/	/	/	/	/	/	/		[Alteromonas macleodii AltDE1	YP_006976115.1
phage regulatory protein, SetQ		/	/	AS03_11105	/	/	/	/	/	/	/	/	/	/		[Alteromonas macleodii AltDE1	YP_006976117.1
HTH-type transcriptional regulator for conjugative element SXT		/	/	AS03_11100	/	/	/	/	/	/	/	/	/	/		[Alteromonas macleodii AltDE1	YP_006976118.1
peptide chain release factor 3		ASA_0729	IYQ_07836	AS03_11095	AHA_0730	AHML_03745	HMPREF1171_04290	AcavA_010100003632	B565_3418	HMPREF1168_00198	HMPREF1170_01055	HMPREF1167_03758	HMPREF1169_00301	AaquA_010100013591
steroid delta-isomerase domain-containing protein		/	/	/	AHA_0731	AHML_03750	HMPREF1171_04291	AcavA_010100003637	/	/	/	/	/	AaquA_010100013586		Erwinia billingiae Eb661	EbC_27720
GCN5-related N-acetyltransferase		/	/	/	/	/	HMPREF1171_04292	AcavA_010100003642	/	/	/	/	/	/		Vibrio cholerae BJG-01	EGS74065.1
acetyltransferase (isoleucine patch superfamily) protein		/	/	/	/	/	/	AcavA_010100003647	/	/	/	/	/	/		Vibrio shilonii AK1	ZP_01868957.1
transcriptional regulatory protein, MarR		/	/	/	AHA_0732	AHML_03755	/	/	/	/	/	/	/	/		Ralstonia pickettii 12J	Rpic_3955
alkylhydroperoxidase AhpD core		/	/	/	AHA_0733	AHML_03760	/	/	/	/	/	/	/	/		Pantoea ananatis LMG 20103	PANA_1502
Asch Domain		/	/	/	/	/	/	/	/	HMPREF1168_00197	/	/	/	/		Vibrio splendidus ATCC 33789	VISP3789_18350
transcriptional regulator, MarR family		ASA_0730	potential frameshift	AS03_11090	AHA_0734	AHML_03765	HMPREF1171_04293	AcavA_010100003652	B565_3417	HMPREF1168_00196	HMPREF1170_01056	HMPREF1167_03759	HMPREF1169_00302	AaquA_010100013581
hypothetical		/	/	/	/	/		AcavA_010100003657	/	/	/	/	/	/		/
NADH:flavin oxidoreductase/NADH oxidase, xenobiotic reductase B		ASA_0731	IYQ_07821	AS03_11085	AHA_0735	AHML_03770	HMPREF1171_04294	AcavA_010100003662	B565_0726	HMPREF1168_01594	HMPREF1170_03753	HMPREF1167_01195	HMPREF1169_02958	AaquA_010100013576
transcriptional regulator, TetR family		ASA_0732	IYQ_07816	AS03_11080	AHA_0736	AHML_03775	HMPREF1171_04295	AcavA_010100003667	B565_0727	HMPREF1168_01595	HMPREF1170_03752	HMPREF1167_01194	HMPREF1169_02957	AaquA_010100013571
DNA (cytosine-5-)-methyltransferase		/	/	/	/	/	HMPREF1171_04296	AcavA_010100003672	/	/	/	/	/	AaquA_010100013566		Neisseria flavescens NRL30031/H210	NEIFLAOT_02076
DNA polymerase III, epsilon subunit		/	/	/	/	/		AcavA_010100003354	/	/	/	/	/	/		Shewanella baltica OS185	Shew185_2344
prolyl-tRNA synthetase		ASA_0733	IYQ_07811	AS03_11075	AHA_3650	AHML_19220	HMPREF1171_02845	AcavA_010100003359	B565_0582	HMPREF1168_01455	HMPREF1170_03897	HMPREF1167_01346	HMPREF1169_03100	AaquA_010100020925
methyl-accepting chemotaxis protein		ASA_0734	potential frameshift	AS03_11070	AHA_3649	AHML_19215	HMPREF1171_02844	AcavA_010100003364	B565_0596	HMPREF1168_01469	HMPREF1170_03883	HMPREF1167_01332	HMPREF1169_03086	AaquA_010100020930
holliday junction DNA helicase RuvA		ASA_0735	IYQ_07796	AS03_11065	AHA_3648	AHML_19210	HMPREF1171_02843	AcavA_010100003369	B565_0597	HMPREF1168_01470	HMPREF1170_03882	HMPREF1167_01331	HMPREF1169_03085	AaquA_010100020935
holliday junction DNA helicase RuvB		ASA_0736	IYQ_07791	AS03_11060	AHA_3647	AHML_19205	HMPREF1171_02842	AcavA_010100003374	B565_0598	HMPREF1168_01471	HMPREF1170_03881	HMPREF1167_01330	HMPREF1169_03084	AaquA_010100020940
Cytochrome d ubiquinol oxidase, subunit I		ASA_0737	IYQ_07786	AS03_11055	AHA_3646	AHML_19200	HMPREF1171_02841	AcavA_010100003379	B565_0599	HMPREF1168_01472	HMPREF1170_03880	HMPREF1167_01329	HMPREF1169_03083	AaquA_010100020945
cytochrome d ubiquinol oxidase, subunit II		ASA_0738	IYQ_07781	AS03_11050	AHA_3645	AHML_19195	HMPREF1171_02840	AcavA_010100003384	B565_0600	HMPREF1168_01473	HMPREF1170_03879	HMPREF1167_01328	HMPREF1169_03082	AaquA_010100020950
Cyd operon protein YbgT		ASA_0739	IYQ_07776	AS03_11045	AHA_3644	AHML_19190	HMPREF1171_02839	AcavA_010100003389	B565_0601	HMPREF1168_01474	HMPREF1170_03878	HMPREF1167_01327	HMPREF1169_03081	AaquA_010100020955
Cyd operon proteinYbgE		ASA_0740	IYQ_07771	AS03_11040	AHA_3643	AHML_19185	HMPREF1171_02838	AcavA_010100003394	B565_0602	HMPREF1168_01475	HMPREF1170_03877	HMPREF1167_01326	HMPREF1169_03080	AaquA_010100020960
Tol system-associated acyl-CoA thioesterase		ASA_0741	IYQ_07766	AS03_11035	AHA_3642	AHML_19180	HMPREF1171_02837	AcavA_010100003399	B565_0603	HMPREF1168_01476	HMPREF1170_03876	HMPREF1167_01325	HMPREF1169_03079	AaquA_010100020965
MotA/TolQ/ExbB proton channel		ASA_0742	IYQ_07761	AS03_11030	AHA_3641	AHML_19175	HMPREF1171_02836	AcavA_010100003404	B565_0604	HMPREF1168_01477	HMPREF1170_03875	HMPREF1167_01324	HMPREF1169_03078	AaquA_010100020970
TolR Biopolymer transport protein		ASA_0743	IYQ_07756	AS03_11025	AHA_3640	AHML_19170	HMPREF1171_02835	AcavA_010100003409	B565_0605	HMPREF1168_01478	HMPREF1170_03874	HMPREF1167_01323	HMPREF1169_03077	AaquA_010100020975
TolA protein		ASA_0744	IYQ_07751	AS03_11020	AHA_3639	AHML_19165	HMPREF1171_02834	AcavA_010100003414	B565_0606	HMPREF1168_01479	HMPREF1170_03873	HMPREF1167_01322	HMPREF1169_03076	AaquA_010100020980
TolB Periplasmic component of the Tol biopolymer transport system		ASA_0745	IYQ_07746	AS03_11015	AHA_3638	AHML_19160	HMPREF1171_02833	AcavA_010100003419	B565_0607	HMPREF1168_01480	HMPREF1170_03872	HMPREF1167_01321	HMPREF1169_03075	AaquA_010100020985
peptidoglycan-associated lipoprotein		ASA_0746	IYQ_07741	AS03_11010	AHA_3637	AHML_19155	HMPREF1171_02832	AcavA_010100003424	B565_0608	HMPREF1168_01481	HMPREF1170_03871	HMPREF1167_01320	HMPREF1169_03074	AaquA_010100020990
tol-pal system protein YbgF, TPR domain-containing protein		ASA_0747	IYQ_07736	AS03_11005	AHA_3636	AHML_19150	HMPREF1171_02831	AcavA_010100003429	B565_0609	HMPREF1168_01482	HMPREF1170_03870	HMPREF1167_01319	HMPREF1169_03073	AaquA_010100020995
hypothetical		/	/	/	/	/	/	/	/	/	/	/	/	C33g0138 (fragment)		Bacillus cereus G9241	ZP_00237815.1
tRNA-Lys		ASA_0748	IYQ_t08877	AS03_11000	AHA_3635	/	HMPREF1171_04504	AcavA_010100t03436	B565_t017	HMPREF1168_04147	?	?	?	AaquA_010100t21006
tRNA-Val		ASA_0749	IYQ_t08875	AS03_10995	AHA_3634	/	HMPREF1171_04503	AcavA_010100t03438	B565_t018	HMPREF1168_04148	?	?	?	AaquA_010100t21008
tRNA-Lys		ASA_0750	IYQ_t08873	AS03_10990	AHA_3633	/	HMPREF1171_04502	AcavA_010100t03440	/	?	?	?	?	AaquA_010100t21010
tRNA-Val		ASA_0751	?		AHA_3632	/	HMPREF1171_04501	AcavA_010100t03442	/	?	?	?	?
tRNA-Lys		ASA_0752	?		AHA_3631	/	?	?	/	?	?	?	?
tRNA-Val		ASA_0753	?		AHA_3630	/	?	?	/	?	?	?	?
tRNA-Lys		ASA_0754	?		AHA_3629	AHML_t22488	?	?	/	?	?	?	?
tRNA-Val		ASA_0755	?		AHA_3628	AHML_t22486	?	?	/	?	?	?	?
RNA-Lys		/	/		AHA_3627	AHML_t22484	?	?	?	?	?	?	?
tRNA-Val		/	/		AHA_3626	AHML_t22482	?	?	?	?	?	?	?
RNA-Lys		/	/		AHA_3625	AHML_t22480	?	?	?	?	?	?	?
tRNA-Val		/	/		AHA_3624	AHML_t22478	?	?	?	?	?	?	?
RNA-Lys		/	/		AHA_3623	AHML_t22476	?	?	?	?	?	?	?	AaquA_010100t21527
tRNA-Val		/	/		AHA_3622	AHML_t22474	HMPREF1171_04500	?	?	?	?	?	?	AaquA_010100t21529
methyl-accepting chemotaxis transducer		ASA_0756	potential frameshift	AS03_24075, pseudogene	AHA_3621	AHML_19145	HMPREF1171_02830	AcavA_010100003442	B565_0630	HMPREF1168_01501	HMPREF1170_03849	HMPREF1167_01298	HMPREF1169_03052	AaquA_010100021010
quinolinate synthase A protein		ASA_0757	IYQ_07721	AS03_22600, pseudogene, AS03_21295	AHA_3620	AHML_19140	HMPREF1171_02829	AcavA_010100003447	B565_0629	HMPREF1168_01500	HMPREF1170_03850	HMPREF1167_01299	HMPREF1169_03053	AaquA_010100021015
aldose 1-epimerase		ASA_0758	IYQ_07716	AS03_03890	AHA_3619	AHML_19135	HMPREF1171_02828	AcavA_010100003452	B565_0628	HMPREF1168_01499	HMPREF1170_03851	HMPREF1167_01300	HMPREF1169_03054	AaquA_010100021020
Glyceraldehyde-3-phosphate dehydrogenase		ASA_0759	IYQ_07711	AS03_03885	AHA_3618	AHML_19130	HMPREF1171_02827	AcavA_010100003457	B565_0627	HMPREF1168_01498	HMPREF1170_03852	HMPREF1167_01301	HMPREF1169_03055	AaquA_010100021025
4-alpha-glucanotransferase		ASA_0760	IYQ_07706	AS03_03880	AHA_3617	AHML_19125	HMPREF1171_02826	AcavA_010100003462	B565_0626	HMPREF1168_01497	HMPREF1170_03853	HMPREF1167_01302	HMPREF1169_03056	AaquA_010100021030
1,4-alpha-glucan branching enzyme		ASA_0761	IYQ_07701	AS03_03875	AHA_3616	AHML_19120	HMPREF1171_02825	AcavA_010100003467	B565_0625	HMPREF1168_01496	HMPREF1170_03854	HMPREF1167_01303	HMPREF1169_03057	AaquA_010100021035
glycogen debranching enzyme		ASA_0762	IYQ_07696	AS03_03870	AHA_3615	AHML_19115	HMPREF1171_02824	AcavA_010100003482	B565_0624	HMPREF1168_01495	HMPREF1170_03855	HMPREF1167_01304	HMPREF1169_03058	AaquA_010100021040
peptide methionine sulfoxide reductase		ASA_0763	IYQ_07691	AS03_03865	AHA_3614	AHML_19110	HMPREF1171_02823	AcavA_010100003477	B565_0623	HMPREF1168_01494	HMPREF1170_03856	HMPREF1167_01305	HMPREF1169_03059	AaquA_010100021045
glycogen debranching enzyme glgX	homologue to ASA_0762	/	homologue to IYQ_07696	/	homologue to AHA_3615	/		AcavA_010100003472	homologue to B565_0623	/	/	/	/	/
methyl-accepting chemotaxis protein		ASA_0764	IYQ_07686	AS03_03861, pseudogene	AHA_0773	AHML_03945	HMPREF1171_04334	AcavA_010100017943	B565_0752	HMPREF1168_00050	HMPREF1170_03726	HMPREF1167_01169	HMPREF1169_02933	AaquA_010100013370
ion transport protein		ASA_0765	IYQ_07681	AS03_03860	AHA_0774	AHML_03950	HMPREF1171_04335	AcavA_010100017938	B565_0753	HMPREF1168_00049	HMPREF1170_03725	HMPREF1167_01168	HMPREF1169_02932	AaquA_010100013365
Arylsulfatase		ASA_0766	IYQ_07676	AS03_03855	AHA_0775	AHML_03955	HMPREF1171_04336	AcavA_010100017933	B565_0754	HMPREF1168_00048	HMPREF1170_03724	HMPREF1167_01167	HMPREF1169_02931	AaquA_010100013360
prolinedehydrogenase/delta-1-pyrroline-5-carboxylatedehydrogenase		ASA_0767	IYQ_07671	AS03_03850	AHA_0776	AHML_03960	HMPREF1171_04337	/	B565_0755	HMPREF1168_00047	HMPREF1170_03723	HMPREF1167_01166	HMPREF1169_02930	AaquA_010100013355		Oceanimonas sp. GK1	GU3_15675
NADH pyrophosphatase, NUDIX family hydrolase		ASA_0768	IYQ_07666	AS03_03845	AHA_0777	AHML_03965	HMPREF1171_04338	AcavA_010100017928	B565_0756	HMPREF1168_00046	HMPREF1170_03722	HMPREF1167_01165	HMPREF1169_02929	AaquA_010100013350
uroporphyrinogen decarboxylase HemE		ASA_0769	IYQ_07661	AS03_03840	AHA_0778	AHML_03970	HMPREF1171_04339	AcavA_010100017923	B565_0757	HMPREF1168_00045	HMPREF1170_03721	HMPREF1167_01164	HMPREF1169_02928	AaquA_010100013345
inorganic pyrophosphatase		ASA_0770	IYQ_07656	AS03_03835	AHA_3550	AHML_18795	HMPREF1171_02759	AcavA_010100017513	B565_0650	HMPREF1168_01520	HMPREF1170_03829	HMPREF1167_01279	HMPREF1169_03033	AaquA_010100021350		Oceanimonas sp. GK1	GU3_03755
UDP-N-acetylmuramate-alanine ligase		ASA_0771	IYQ_07651	AS03_03830	AHA_3549	AHML_18790	HMPREF1171_02758	AcavA_010100017508	B565_0677	HMPREF1168_01548	HMPREF1170_03801	HMPREF1167_01251	HMPREF1169_03006	AaquA_010100021355
3-polyprenyl-4-hydroxybenzoate decarboxylase		ASA_0772	IYQ_07646	AS03_03825	AHA_3548	AHML_18785	HMPREF1171_02757	AcavA_010100017503	B565_0676	HMPREF1168_01547	HMPREF1170_03802	HMPREF1167_01252	HMPREF1169_03007	AaquA_010100021360
transcriptional regulator, TetR family		ASA_0773	IYQ_07641	AS03_03820	AHA_3547	AHML_18780	HMPREF1171_02756	AcavA_010100017498	B565_0675	HMPREF1168_01546	HMPREF1170_03803	HMPREF1167_01253	HMPREF1169_03008	AaquA_010100021365
hypoxanthine phosphoribosyltransferase		ASA_0774	IYQ_07636	AS03_03815	AHA_3546	AHML_18775	HMPREF1171_02755	AcavA_010100017493	B565_0674	HMPREF1168_01545	HMPREF1170_03804	HMPREF1167_01254	HMPREF1169_03009	AaquA_010100021370
ABC-type multidrug transporter, ATP binding component		ASA_0775	IYQ_07631	AS03_03810	AHA_3545	AHML_18770	HMPREF1171_02754	AcavA_010100017488	B565_0673	HMPREF1168_01544	HMPREF1170_03805	HMPREF1167_01255	HMPREF1169_03010	AaquA_010100021375
ABC-type transporter permease protein		ASA_0776	IYQ_07626	AS03_03805	AHA_3544	AHML_18765	HMPREF1171_02753	AcavA_010100017483	B565_0672	HMPREF1168_01543	HMPREF1170_03806	HMPREF1167_01256	HMPREF1169_03011	AaquA_010100021380
antibiotic biosynthesis monooxygenase domain-containing protein		ASA_0777	IYQ_07621	AS03_22590, pseudogene	/	/	/	AcavA_010100017478	B565_0666	HMPREF1168_01536	HMPREF1170_03813	HMPREF1167_01263	HMPREF1169_03017	/		Alishewanella agri BL06	ZP_10352986.1
hypothetical		/	/	/	/	/	/	/	B565_0667	HMPREF1168_01537	HMPREF1170_03812	HMPREF1167_01262	HMPREF1169_03016	/		Shigella flexneri 4343-70	SF434370_1874
phage-related integrase		/	/	/	/	/	HMPREF1171_02752	/	/	/	/	/	/	/		Pseudomonas aeruginosa PA7	PSPA7_3747
hypothetical		/	/	/	/	/	HMPREF1171_02751	/	/	/	/	/	/	/		Acidovorax sp. JS42	Ajs_2626
XRE family transcriptional regulator		/	/	/	/	/	HMPREF1171_02750	/	/	/	/	/	/	/		Acidovorax sp. JS42	Ajs_2627
hypothetical		/	/	/	/	/	HMPREF1171_02749	/	/	/	/	/	/	/		Shewanella sp. ANA-3	Shewana3_1247
hypothetical		/	/	/	/	/	HMPREF1171_02748	/	/	/	/	/	/	/		Shewanella sp. ANA-3	Shewana3_1248
hypothetical		/	/	/	/	/	HMPREF1171_02747	/	/	/	/	/	/	/		Pseudomonas sp. GM17	PMI20_00278
hypothetical		/	/	/	/	/	HMPREF1171_02746	/	/	/	/	/	/	/		Pseudomonas sp. GM17	PMI20_00281
hypothetical		/	/	/	/	/	HMPREF1171_02745	/	/	/	/	/	/	/		Pseudomonas sp. GM17	PMI20_00282
UBA/THIF-type NAD/FAD-binding protein , dinucleotide-utilizing enzyme possibly involved in molybdopterin or thiamin biosynthesis		/	/	/	/	/	HMPREF1171_02746	/	/	/	/	/	/	/		Pseudomonas sp. GM17	PMI20_00283
metallo-beta-lactamase superfamily hydrolase		/	/	/	/	/	HMPREF1171_02743	/	/	/	/	/	/	/		Pseudomonas sp. GM17	PMI20_00279
DNA repair protein RadC		/	/	/	/	/	HMPREF1171_02742	/	/	/	/	/	/	/		Pseudomonas aeruginosa UCBPP-PA14	PA14_31260
hypothetical		/	/	/	/	/	HMPREF1171_02741	/	/	/	/	/	/	/		Pseudomonas aeruginosa UCBPP-PA14	PA14_31250
protein YafZ		/	/	/	/	/	HMPREF1171_02740	/	/	/	/	/	/	/		Burkholderia multivorans ATCC 17616	Bmul_2321
ParB-like partition protein		/	/	/	/	/	HMPREF1171_02739	/	/	/	/	/	/	/		Burkholderia multivorans ATCC 17616	Bmul_2322
hypothetical		/	/	/	/	/	HMPREF1171_02738	/	/	/	/	/	/	/		Acidovorax sp. JS42	Ajs_2942
hypothetical		/	/	/	/	/	HMPREF1171_02737	/	/	/	/	/	/	/		Pseudomonas aeruginosa ATCC 25324	PABE173_2301
XRE family transcriptional regulator		/	/	/	/	/	HMPREF1171_02736	/	/	/	/	/	/	/		Ralstonia solanacearum MolK2	CAQ35561.1
lipoprotein		/	/	/	/	/	HMPREF1171_02735	/	/	/	/	/	/	/		Pseudomonas putida DOT-T1E	T1E_0703
hypothetical		/	/	/	/	/	HMPREF1171_02734	/	/	/	/	/	/	/		Pseudomonas aeruginosa PA7	PSPA7_3733
putative transcriptional regulator (DNA binding protein)		/	/	/	/	/	HMPREF1171_02733	/	/	/	/	/	/	/		Pseudomonas aeruginosa PA7	PSPA7_3732
replication protein A		/	/	/	/	/	HMPREF1171_02732	/	/	/	/	/	/	/		Pseudomonas aeruginosa PA7	PSPA7_3731
cobyrinic acid a,c-diamide synthase		/	/	/	/	/	HMPREF1171_02731	/	/	/	/	/	/	/		Pseudomonas aeruginosa PA7	PSPA7_3730
regulator of plasmid copy number		/	/	/	/	/	HMPREF1171_02730	/	/	/	/	/	/	/		Burkholderia multivorans CF2	BURMUCF2_3630
Glycosidases		/	/	/	/	/	HMPREF1171_02729	/	/	/	/	/	/	/		Pseudomonas aeruginosa PA7	PSPA7_3728
T4SS, conjugative transfer signal peptidase TraF		/	/	/	/	/	HMPREF1171_02728	/	/	/	/	/	/	/		Pseudomonas aeruginosa PA7	PSPA7_3727
T4SS, type IV secretory pathway, VirD2 component (relaxase)		/	/	/	/	/	HMPREF1171_02727	/	/	/	/	/	/	/		Pseudomonas aeruginosa PA7	PSPA7_3726
TetR family transcriptional regulator		/	/	/	/	/	HMPREF1171_02726	/	/	/	/	/	/	/		Burkholderia xenovorans LB400	Bxe_A1138
NodT family efflux transporter, outer membrane factor (OMF) lipoprotein		/	/	/	/	/	HMPREF1171_02725	/	/	/	/	/	/	/		Burkholderia xenovorans LB400	Bxe_A1155
major facilitator superfamily multidrug efflux transporter		/	/	/	/	/	HMPREF1171_02724	/	/	/	/	/	/	/		Burkholderia xenovorans LB400	Bxe_A1156
efflux transporter, RND family, MFP subunit		/	/	/	/	/	HMPREF1171_02723	/	/	/	/	/	/	/		Acidovorax sp. JS42	Ajs_2921
hypothetical		/	/	/	/	/	HMPREF1171_02722	/	/	/	/	/	/	/		Acidovorax sp. JS42	Ajs_2920
LysR family transcriptional regulator		/	/	/	/	/	HMPREF1171_02721	/	/	/	/	/	/	/		Pseudomonas aeruginosa PA7	PSPA7_3723
lipoprotein		/	/	/	/	/	HMPREF1171_02720	/	/	/	/	/	/	/		Pseudomonas aeruginosa PA7	PSPA7_3722
T4SS, conjugal transfer coupling protein TraG		/	/	/	/	/	HMPREF1171_02719	/	/	/	/	/	/	/		Pseudomonas aeruginosa PA7	PSPA7_3708
CopG domain protein DNA-binding domain protein		/	/	/	/	/	HMPREF1171_02718	/	/	/	/	/	/	/		Pseudomonas aeruginosa PA7	PSPA7_3707
T4SS, P-type conjugative transfer ATPase TrbB		/	/	/	/	/	HMPREF1171_02717	/	/	/	/	/	/	/		Pseudomonas aeruginosa PA7	PSPA7_3706
T4SS, conjugal transfer protein TrbC		/	/	/	/	/	HMPREF1171_02716	/	/	/	/	/	/	/		Pseudomonas aeruginosa PA7	PSPA7_3705
T4SS, conjugal transfer TrbD transmembrane protein		/	/	/	/	/	HMPREF1171_02715	/	/	/	/	/	/	/		Pseudomonas aeruginosa PA7	PSPA7_3704
T4SS, VirB4 family type IV secretion/conjugal transfer ATPase		/	/	/	/	/	HMPREF1171_02714	/	/	/	/	/	/	/		Pseudomonas aeruginosa PA7	PSPA7_3703
T4SS, conjugal transfer protein TrbJ		/	/	/	/	/	HMPREF1171_02713	/	/	/	/	/	/	/		Pseudomonas aeruginosa PA7	PSPA7_3702
lipoprotein		/	/	/	/	/	HMPREF1171_02712	/	/	/	/	/	/	/		Pseudomonas aeruginosa PA7	PSPA7_3701
T4SS, conjugal transfer protein TrbL		/	/	/	/	/	HMPREF1171_02711	/	/	/	/	/	/	/		Pseudomonas aeruginosa PA7	PSPA7_3700
T4SS, conjugal transfer protein TrbF		/	/	/	/	/	HMPREF1171_02710	/	/	/	/	/	/	/		Pseudomonas aeruginosa PA7	PSPA7_3699
T4SS, conjugal transfer protein TrbG/VirB9/CagX		/	/	/	/	/	HMPREF1171_02709	/	/	/	/	/	/	/		Pseudomonas aeruginosa PA7	PSPA7_3698
T4SS, conjugation TrbI family protein		/	/	/	/	/	HMPREF1171_02708	/	/	/	/	/	/	/		Pseudomonas aeruginosa PA7	PSPA7_3697
conjugal transfer protein		/	/	/	/	/	HMPREF1171_02707	/	/	/	/	/	/	/		Pseudomonas aeruginosa PA7	PSPA7_3696
2-hydroxyglutaryl-CoA dehydratase subunit D		/	/	/	AHA_3543	AHML_18760	HMPREF1171_02706	/	/	HMPREF1168_01542	HMPREF1170_03807	HMPREF1167_01257	/	AaquA_010100021385		Klebsiella oxytoca 10-5250	EHT07953.1
activator of (R)-2-hydroxyglutaryl-CoA dehydratase		/	/	/	AHA_3542	AHML_18755	HMPREF1171_02705	/	/	HMPREF1168_01541	HMPREF1170_03808	HMPREF1167_01258	/	AaquA_010100021390		Klebsiella oxytoca 10-5250	EHT07952.1
hypothetical		/	/	/	/	AHML_18750	HMPREF1171_02704	/	/	HMPREF1168_01540	HMPREF1170_03809	HMPREF1167_01259	/	AaquA_010100021395		Klebsiella oxytoca 10-5250	HMPREF9694_03885
hypothetical		/	/	/	/	/	HMPREF1171_02703	/	B565_0671	/	/	/	HMPREF1169_03012	/		Bordetella parapertussis 12822	BPP3783
hypothetical		/	/	/	/	/	HMPREF1171_02702	/	B565_0670	/	/	/	HMPREF1169_03013	/		Bordetella parapertussis 12822	BPP3782
methylamine utilization protein-like protein		/	/	/	AHA_3541	AHML_18745	HMPREF1171_02701	/	B565_0669	HMPREF1168_01539	HMPREF1170_03810	HMPREF1167_01260	HMPREF1169_03014	AaquA_010100021400		Desulfovibrio fructosovorans JJ	ZP_07335477.1
hypothetical, Rhodanese domain protein		/	/	/	AHA_3540	AHML_18740	HMPREF1171_02700	/	B565_0668	HMPREF1168_01538	HMPREF1170_03811	HMPREF1167_01261	HMPREF1169_03015	AaquA_010100021405		Desulfovibrio fructosovorans JJ	ZP_07335476.1
Pantoate-beta-alanine ligase		ASA_0778	IYQ_07616	AS03_03795	AHA_3539	AHML_18735	HMPREF1171_02699	AcavA_010100017473	B565_0665	HMPREF1168_01535	HMPREF1170_03814	HMPREF1167_01264	HMPREF1169_03018	AaquA_010100021410
3-methyl-2-oxobutanoatehydroxymethyltransferase		ASA_0779	IYQ_07611	AS03_22585, pseudogene	AHA_3538	AHML_18730	HMPREF1171_02698	AcavA_010100017468	B565_0664	HMPREF1168_01534	HMPREF1170_03815	HMPREF1167_01265	HMPREF1169_03019	AaquA_010100021415
7,8-dihydro-6-hydroxymethylpterin-pyrophosphokinase		ASA_0780	IYQ_07606	AS03_03785	AHA_3537	AHML_18725	HMPREF1171_02697	AcavA_010100017463	B565_0663	HMPREF1168_01533	HMPREF1170_03816	HMPREF1167_01266	HMPREF1169_03020	AaquA_010100021420
poly(A) polymerase		ASA_0781	IYQ_07601	AS03_03780	AHA_3536	AHML_18720	HMPREF1171_02696	AcavA_010100017458	B565_0662	HMPREF1168_01532	HMPREF1170_03817	HMPREF1167_01267	HMPREF1169_03021	AaquA_010100021425
glutamyl-tRNA synthetase		ASA_0782	IYQ_07596	AS03_03775	AHA_3535	AHML_18715	HMPREF1171_02695	AcavA_010100017453	B565_0661	HMPREF1168_01531	HMPREF1170_03818	HMPREF1167_01268	HMPREF1169_03022	AaquA_010100021430
dnaK suppressor protein		ASA_0783	IYQ_07591	AS03_03770	AHA_3534	AHML_18710	HMPREF1171_02694	AcavA_010100017448	B565_0660	HMPREF1168_01530	HMPREF1170_03819	HMPREF1167_01269	HMPREF1169_03023	AaquA_010100021435
sugar fermentation stimulation protein		ASA_0784	IYQ_07586	AS03_03765	AHA_3533	AHML_18705	HMPREF1171_02693	AcavA_010100017443	B565_0659	HMPREF1168_01529	HMPREF1170_03820	HMPREF1167_01270	HMPREF1169_03024	AaquA_010100021440
2'-5' RNA ligase		ASA_0785	IYQ_07581	AS03_03760	AHA_3532	AHML_18700	HMPREF1171_02692	AcavA_010100017438	B565_0658	HMPREF1168_01528	HMPREF1170_03821	HMPREF1167_01271	HMPREF1169_03025	AaquA_010100021445
ATP-dependent helicase HrpB		ASA_0786	IYQ_07576	AS03_03755	AHA_3531	AHML_18695	HMPREF1171_02691	AcavA_010100017433	B565_0657	HMPREF1168_01527	HMPREF1170_03822	HMPREF1167_01272	HMPREF1169_03026	AaquA_010100021450
penicillin-binding protein 1B		ASA_0787	IYQ_07571	AS03_03750	AHA_3530	AHML_18690	HMPREF1171_02690	AcavA_010100017428	B565_0656	HMPREF1168_01526	HMPREF1170_03823	HMPREF1167_01273	HMPREF1169_03027	AaquA_010100021455
glyoxylase I family protein		ASA_0788	IYQ_07566	AS03_03745	AHA_3529	AHML_18685	HMPREF1171_02689	AcavA_010100017423	B565_0655	HMPREF1168_01525	HMPREF1170_03824	HMPREF1167_01274	HMPREF1169_03028	AaquA_010100021460
multidrug resistance protein, SMR family		ASA_0789	IYQ_07561	AS03_03740	AHA_3528	AHML_18680	HMPREF1171_02688	AcavA_010100017418	B565_0654	HMPREF1168_01524	HMPREF1170_03825	HMPREF1167_01275	HMPREF1169_03029	AaquA_010100021465
multidrug resistance protein, SMR family		ASA_0790	IYQ_07556	AS03_03735	AHA_3527	AHML_18675	HMPREF1171_02687	AcavA_010100017413	B565_0653	HMPREF1168_01523	HMPREF1170_03826	HMPREF1167_01276	HMPREF1169_03030	AaquA_010100021470
transcriptional regulator, LysR family		ASA_0791	IYQ_07551	AS03_03730	AHA_3526	AHML_18670	HMPREF1171_02686	AcavA_010100017408	B565_0652	HMPREF1168_01522	HMPREF1170_03827	HMPREF1167_01277	HMPREF1169_03031	AaquA_010100021475
response regulator		ASA_0792	IYQ_07546	AS03_03725	AHA_3525	AHML_18665	HMPREF1171_02685	/	B565_0651	HMPREF1168_01521	HMPREF1170_03828	HMPREF1167_01278	HMPREF1169_03032	AaquA_010100021480		Chromobacterium violaceum ATCC 12472	CV_3341
hypothetical		ASA_0793	IYQ_07541	AS03_03720	AHA_3524	AHML_18660	HMPREF1171_02684	AcavA_010100017403	/	/	/	/	/	AaquA_010100021485		Pseudomonas putida GB-1	PputGB1_4102
membrane protein, PAP2 family protein		ASA_0794	IYQ_07536	AS03_03715	AHA_3523	AHML_18655	HMPREF1171_02683	AcavA_010100017398	B565_0678	HMPREF1168_01549	HMPREF1170_03800	HMPREF1167_01250	HMPREF1169_03005	AaquA_010100021490
membrane protein		ASA_0795	IYQ_07531	AS03_03710	AHA_3522	AHML_18650	HMPREF1171_02682	AcavA_010100017393	B565_3585	HMPREF1168_01318	HMPREF1170_00886	HMPREF1167_03586	HMPREF1169_00134	AaquA_010100021495
hypothetical		ASA_0796	/	AS03_03705	AHA_3521	AHML_18645	HMPREF1171_02681	AcavA_010100017388	/	HMPREF1168_01319	HMPREF1170_00887	HMPREF1167_03587	HMPREF1169_00135	AaquA_010100021500		Shewanella sp. ANA-3	Shewana3_0540
hypothetical		/	IYQ_07526	/	/	/	/	/	/	/	/	/	/	/		/
hypothetical		/	IYQ_07521	/	/	/	/	/	/	/	/	/	/	/		/
glutamate-1-semialdehyde-2,1-aminomutase		ASA_0797	IYQ_07516	AS03_03700	AHA_3520	AHML_18640	HMPREF1171_02680	AcavA_010100017383	B565_3584	HMPREF1168_01320	HMPREF1170_00888	HMPREF1167_03588	HMPREF1169_00136	AaquA_010100021505
H(+)/Cl(-) exchange transporter ClcA		ASA_0798	IYQ_07511	AS03_03695	AHA_3519	AHML_18635	HMPREF1171_02679	AcavA_010100017378	B565_3583	HMPREF1168_01321	HMPREF1170_00889	HMPREF1167_03589	HMPREF1169_00137	AaquA_010100021510
hypothetical, COG0419 ATPase involved in DNA repair		ASA_0799	IYQ_07506	AS03_03690	AHA_3518	AHML_18630	HMPREF1171_02678	AcavA_010100017373	B565_3582	HMPREF1168_01322	HMPREF1170_00890	HMPREF1167_03590	HMPREF1169_00138	AaquA_010100021515
HesB family protein, iron-sulfur cluster insertion protein ErpA		ASA_0800	IYQ_07501	AS03_03685	AHA_3517	AHML_18625	HMPREF1171_02677	AcavA_010100017368	B565_3581	HMPREF1168_01323	HMPREF1170_00891	HMPREF1167_03591	HMPREF1169_00139	AaquA_010100021520
hypothetical		/	IYQ_07496	/	/	/	/	/	/	?	?	?	?	/		/
16S ribosomal RNA		ASA_0801	?	?	AHA_3516	AHML_r22580	HMPREF1171_04559	?	?	?	?	?	?	?
tRNA-Glu		/	/	?	AHA_3515	AHML_t22472	HMPREF1171_04540	?	?	?	?	?	?	?
tRNA-Ile		ASA_0802	?	?	/	/	/	?	?	?	?	?	?	?
tRNA-Ala		ASA_0803	?	?	/	/	/	?	?	?	?	?	?	?
23S ribosomal RNA		ASA_0804	?	?	AHA_3514	AHML_r22600	HMPREF1171_04560	?	?	?	?	?	?	?
5S ribosomal RNA		ASA_0805	?	?	AHA_3513	AHML_r22560	HMPREF1171_04561	?	?	?	?	?	?	?
homoserine/Threonine efflux protein, amino acid efflux protein LysE family		ASA_0806	IYQ_16494	AS03_18880	AHA_3512	AHML_18620	HMPREF1171_04429	AcavA_010100017363	B565_3368	HMPREF1168_00146	HMPREF1170_01106	HMPREF1167_03056	HMPREF1169_00359	AaquA_010100021533
HTH-type transcriptional regulator CysB		/	/	/	/	/	/	AcavA_010100009008	B565_3367	HMPREF1168_00145	HMPREF1170_01107	HMPREF1167_03055	HMPREF1169_00360	/		Morganella morganii subsp. morganii KT	EJO24701.1
Putative thermostable carboxypeptidase 1		/	/	/	/	/	/	AcavA_010100009013	B565_3366	HMPREF1168_00144	HMPREF1170_01108	HMPREF1167_03054	HMPREF1169_00361	/		Proteus penneri ATCC 35198	PROPEN_00631
hypothetical		/	/	/	/	/	/	AcavA_010100009018	B565_3365	HMPREF1168_00143	HMPREF1170_01109	HMPREF1167_03053	HMPREF1169_00362	/		Proteus penneri ATCC 35198	PROPEN_00630
hypothetical		/	/	/	/	/	/	AcavA_010100009023	B565_3364	HMPREF1168_00142	HMPREF1170_01110	HMPREF1167_03052	HMPREF1169_00363	/		Proteus penneri ATCC 35198	PROPEN_00629
hypothetical		/	/	/	/	/	/	homology to AcavA_09028			HMPREF1170_01111	HMPREF1167_03051	HMPREF1169_00364	/		/
Permease of the drug/metabolite transporter		/	/	/	/	/	/	AcavA_010100020218	B565_3363	HMPREF1168_00141	HMPREF1170_01112	HMPREF1167_03050	HMPREF1169_00365	/		Photobacterium profundum 3TCK	ZP_01217891.1
DNA binding protein Fis		ASA_0807	IYQ_16489	AS03_18885	AHA_3511	AHML_18615	HMPREF1171_04430	AcavA_010100017358	B565_3362	HMPREF1168_00140	HMPREF1170_01113	HMPREF1167_03049	HMPREF1169_00366	AaquA_010100021538
tRNA-dihydrouridine synthase B		ASA_0808	IYQ_16484	AS03_18890	AHA_3510	AHML_18610	HMPREF1171_04431	AcavA_010100017353	B565_3361	HMPREF1168_00139	HMPREF1170_01114	HMPREF1167_03048	HMPREF1169_00367	AaquA_010100021543
hypothetical		/	IYQ_16479	AS03_23795	/	/	/	/	/	/	/	/	/	/		/
outer membrane efflux protein		ASA_0809	IYQ_16474	AS03_18895	AHA_3509	AHML_18605	HMPREF1171_04432	AcavA_010100017348	B565_3360	HMPREF1168_00138	HMPREF1170_01115	HMPREF1167_03047	HMPREF1169_00368	AaquA_010100021548
HlyD family secretion protein		ASA_0810	IYQ_16469	AS03_18900	AHA_3508	AHML_18600	HMPREF1171_04433	AcavA_010100017343	B565_3359	HMPREF1168_00137	HMPREF1170_01116	HMPREF1167_03046	HMPREF1169_00369	AaquA_010100021553
ABC-type multidrug transporter, permease component		ASA_0811	IYQ_16464	AS03_18905	AHA_3507	AHML_18595	HMPREF1171_04434	AcavA_010100017338	B565_3358	HMPREF1168_00136	HMPREF1170_01117	HMPREF1167_03045	HMPREF1169_00370	AaquA_010100021558
ABC-type multidrug transporter, permease component		ASA_0812	IYQ_16459	AS03_18910	AHA_3506	AHML_18590	HMPREF1171_04435	AcavA_010100017333	B565_3357	HMPREF1168_00135	HMPREF1170_01118	HMPREF1167_03044	HMPREF1169_00371	AaquA_010100021563
NAD dependent epimerase/dehydratase family		ASA_0813	IYQ_16454	AS03_18911, pseudogene	AHA_3505	AHML_18585	HMPREF1171_04436	AcavA_010100017328	B565_3356	HMPREF1168_00134	HMPREF1170_01119	HMPREF1167_03043	HMPREF1169_00372	AaquA_010100021568
DNA replication protein, ATPase AAA		ASA_0814	IYQ_16449	AS03_18915	AHA_3504	AHML_18580	HMPREF1171_04437	AcavA_010100017323	B565_3355	HMPREF1168_00133	HMPREF1170_01120	HMPREF1167_03042	HMPREF1169_00373	AaquA_010100021573
hypothetical		ASA_0815	IYQ_16444	AS03_18920	AHA_3503	AHML_18575	HMPREF1171_04438	AcavA_010100017318	B565_3353	HMPREF1168_00132	HMPREF1170_01121	HMPREF1167_03041	HMPREF1169_00374	AaquA_010100021578
hypothetical		/	/	/	AHA_3502	/	/	/	B565_3354	/	/	/	/	/
two-component system response regulator		ASA_0816	IYQ_16439	AS03_23790, pseudogene	AHA_3501	AHML_18570	HMPREF1171_04439	AcavA_010100017313	B565_3352	HMPREF1168_00131	HMPREF1170_01122	HMPREF1167_03040	HMPREF1169_00375	AaquA_010100021583
dipeptide/tripeptide permease		ASA_0817	IYQ_16434	AS03_18820	AHA_3500	AHML_18565	HMPREF1171_04440	AcavA_010100017308	B565_3351	HMPREF1168_00130	HMPREF1170_01123	HMPREF1167_03039	HMPREF1169_00376	AaquA_010100021588
UTP-glucose-1-phosphate uridylyltransferase		ASA_0818	IYQ_16429	AS03_18815	AHA_3499	AHML_18560	HMPREF1171_04441	AcavA_010100017303	B565_3350	HMPREF1168_00129	HMPREF1170_01124	HMPREF1167_03038	HMPREF1169_00377	AaquA_010100021593
ComEA protein		ASA_0819	IYQ_16424	AS03_18810	AHA_3498	AHML_18555	HMPREF1171_04442	AcavA_010100017298	B565_3349	HMPREF1168_00128	HMPREF1170_01125	HMPREF1167_03037	HMPREF1169_00378	AaquA_010100021598
cysQ protein		ASA_0820	IYQ_16419	AS03_18805	AHA_3497	AHML_18550	HMPREF1171_04443	AcavA_010100017293	B565_0795	HMPREF1168_00007	HMPREF1170_03684	HMPREF1167_01124	HMPREF1169_02891	AaquA_010100021603
YCII-related domain protein		ASA_0821	IYQ_16414	AS03_18800	AHA_3496	AHML_18545	HMPREF1171_04444	AcavA_010100017288	B565_0796	HMPREF1168_00006	HMPREF1170_03683	HMPREF1167_01123	HMPREF1169_02890	AaquA_010100021608
intracellular septation protein A		ASA_0822	IYQ_16409	AS03_18795	AHA_3495	AHML_18540	HMPREF1171_04445	AcavA_010100017283	B565_0797	HMPREF1168_00005	HMPREF1170_03682	HMPREF1167_01122	HMPREF1169_02889	AaquA_010100021613
pyridoxal-dependent decarboxylase		ASA_0823	IYQ_16404	AS03_18790	AHA_3494	AHML_18535	HMPREF1171_04446	AcavA_010100017278	B565_0798	HMPREF1168_00004	HMPREF1170_03681	HMPREF1167_01121	HMPREF1169_02888	AaquA_010100021618
Hemolysin III, membrane protein		ASA_0824	IYQ_16399	AS03_18785	AHA_3493	AHML_18530	HMPREF1171_04447	AcavA_010100017273	B565_0799	HMPREF1168_00003	HMPREF1170_03680	HMPREF1167_01120	HMPREF1169_02887	AaquA_010100021623
membrane/transport protein		ASA_0825	IYQ_16394	AS03_18780	AHA_3492	AHML_18525	HMPREF1171_04448	AcavA_010100017268	B565_0800	HMPREF1168_00002	HMPREF1170_03679	HMPREF1167_01119	HMPREF1169_02886	AaquA_010100021628
RTX protein		ASA_0826	IYQ_16358, IYQ_16389	?	AHA_3491	AHML_18520	HMPREF1171_04449, HMPREF1171_00001	AcavA_010100017258, AcavA_010100017263	B565_0801	HMPREF1168_00001, HMPREF1168_04117	HMPREF1170_03678, HMPREF1170_03677	HMPREF1167_01118	HMPREF1169_02885, HMPREF1169_02884	AaquA_010100000005, AaquA_010100021633
two-component system chemotaxis response regulator CheV		ASA_0827	IYQ_16348, IYQ_16353	AS03_13330, AS03_21615	AHA_3490	AHML_18515	HMPREF1171_00002	AcavA_010100017138	B565_0858	HMPREF1168_01734	HMPREF1170_03623	HMPREF1167_01053	HMPREF1169_02828	AaquA_010100000010
acyl-CoA thioesterase I		ASA_0828	IYQ_16343	AS03_13335	AHA_3489	AHML_18510	HMPREF1171_00003	AcavA_010100017117	B565_0859	HMPREF1168_04035	HMPREF1170_03622	HMPREF1167_01052	HMPREF1169_02827	AaquA_010100000015
ABC-type transporter, ATP-binding protein		ASA_0829	IYQ_16338	AS03_13340	AHA_3488	AHML_18505	HMPREF1171_00004	AcavA_010100017112	B565_0860	HMPREF1168_04034	HMPREF1170_03621	HMPREF1167_01051	HMPREF1169_02826	AaquA_010100000020
ABC-type transport system, permease component, FtsX		ASA_0830	IYQ_16333	AS03_13345	AHA_3487	AHML_18500	HMPREF1171_00005	AcavA_010100017107	B565_0861	HMPREF1168_04033	HMPREF1170_03620	HMPREF1167_01050	HMPREF1169_02825	AaquA_010100000025
putative nucleoside-diphosphate sugar epimerase		ASA_0831	IYQ_16328	AS03_13350	AHA_3486	AHML_18495	HMPREF1171_00006	AcavA_010100017102	B565_0862	HMPREF1168_04032	HMPREF1170_03619	HMPREF1167_01049	HMPREF1169_02824	AaquA_010100000030
EAL domain protein		ASA_0832	IYQ_16323	AS03_13355	AHA_3485	AHML_18490	HMPREF1171_00007	AcavA_010100017097	B565_0863	HMPREF1168_04031	HMPREF1170_03618	HMPREF1167_01048	HMPREF1169_02823	AaquA_010100000035
amino-transferase-domain-containing transcriptional regulator	frameshift due to 10 bp deletion	ASA_0833	potential frameshift	AS03_13360	AHA_3484	AHML_18485	HMPREF1171_00008	AcavA_010100017092	B565_0864	HMPREF1168_04030	HMPREF1170_03617	HMPREF1167_01047	HMPREF1169_02822	AaquA_010100000040
hypothetical		/	/	/	/	/	/	/	B565_0865	/	/	/	/	/		/
peptidase, M28 family		ASA_0834	IYQ_16308	AS03_13365	AHA_3483	AHML_18480	HMPREF1171_00009	AcavA_010100017087	/	HMPREF1168_04029	/	/	/	AaquA_010100000045		Photobacterium profundum 3TCK	P3TCK_15714
tRNA (guanine-N(7)-)-methyltransferase		ASA_0835	IYQ_16303	AS03_13370	AHA_3482	AHML_18475	HMPREF1171_00010	AcavA_010100017082	B565_0866	HMPREF1168_04028	HMPREF1170_03616	HMPREF1167_01046	HMPREF1169_02821	AaquA_010100000050
hypothetical		ASA_0836	IYQ_16298	AS03_13375	AHA_3481	AHML_18470	HMPREF1171_00011	AcavA_010100017077	B565_0867	HMPREF1168_04027	HMPREF1170_03615	HMPREF1167_01045	HMPREF1169_02820	AaquA_010100000055
glutaminase		ASA_0837	IYQ_16293	AS03_13380	AHA_3480	AHML_18465	HMPREF1171_00012	AcavA_010100017072	B565_0868	HMPREF1168_04026	HMPREF1170_03614	HMPREF1167_01044	HMPREF1169_02819	AaquA_010100000060
thiosulfate sulfur transferase		ASA_0838	IYQ_16288	AS03_13381, AS03_13382, pseudogene	AHA_3479	AHML_18460	HMPREF1171_00013	AcavA_010100017067	B565_0869	HMPREF1168_04025	HMPREF1170_03613	HMPREF1167_01043	HMPREF1169_02818	AaquA_010100000065
extracellular alkaline serine protease, peptidase S8 and S53 subtilisin kexin sedolisin		/	/	/	AHA_3478	AHML_18455	HMPREF1171_00014	/	/	/	/	/	/	AaquA_010100000070		Ferrimonas balearica DSM 9799	Fbal_0461
hypothetical		/	/	/	/	/	/	/	/	/	HMPREF1170_03612	/	/			/
hypothetical		ASA_0839	IYQ_16283	AS03_13385	AHA_3477	AHML_18450	HMPREF1171_00015	AcavA_010100017062	B565_0870	HMPREF1168_04024	HMPREF1170_03611	HMPREF1167_01042	HMPREF1169_02817	AaquA_010100000075
eukaryotic ABC transporter, ATP-binding cassette protein		ASA_0840	IYQ_16278	AS03_13386	AHA_3476	AHML_18445	HMPREF1171_00016	AcavA_010100017057	/	/	/	/	/	AaquA_010100000080		Anopheles gambiae str. PEST	AgaP_AGAP012848
hypothetical		/	/	/	/	/	/	/	B565_0807	/	/	/	/			/
prolyl aminopeptidase, alpha/beta hydrolase		ASA_0841	IYQ_16273	AS03_13390	AHA_3475	AHML_18440	HMPREF1171_00017	AcavA_010100017052	B565_0806	HMPREF1168_04096	HMPREF1170_03673	HMPREF1167_01113	HMPREF1169_02880	AaquA_010100000085
site-specific recombinase, phage integrase family		/	/		/	/	/	/	/	HMPREF1168_04097	/	/	/	/		Citrobacter sp. 30_2	ZP_04560384.1
superfamily II helicase		/	/		/	/	/	/	/	HMPREF1168_04098	/	/	/	/		Citrobacter sp. 30_2	ZP_04560383.1
hypothetical		/	/		/	/	/	/	/	HMPREF1168_04099	/	/	/	/		/
hypothetical		/	/		/	/	/	/	/	HMPREF1168_04100	/	/	/	/		/
hypothetical		/	/		/	/	/	/	/	HMPREF1168_04101	/	/	/	/		/
DeoR helix-turn-helix domain-containing protein		/	/		/	/	/	/	/	HMPREF1168_04102	/	/	/	/		Citrobacter sp. 30_2	ZP_04560393.1
PAS domain S-box protein		/	/		/	/	/	homologous to AcavA_010100007832	/	HMPREF1168_04103	/	/	/	/		Methylovorus sp. MP688	MPQ_2383
phage integrase family protein	homology to ASA_0449	/	homology to IYQ_09289		/	/	/	homology to AcavA_010100007827	/	HMPREF1168_04104	/	/	/	/		Escherichia fergusonii B253	EGC08979.1
hypothetical		/	/		/	/	/	/	/	HMPREF1168_04105	/	/	/	/		Alteromonas macleodii 'Deep ecotype'	MADE_1001430
hypothetical		/	/		/	/	/	/	/	HMPREF1168_04106	/	/	/	/		Citrobacter sp. 30_2	ZP_04560387.1
hypothetical		/	/		/	/	/	/	/	HMPREF1168_04107	/	/	/	/		Vibrio alginolyticus 12G01	V12G01_09487
hypothetical	homology to ASA_0446	/	homology to IYQ_09304		/	/	/	/	/	HMPREF1168_04108	/	/	/	/		/
hypothetical		/	/		/	/	/	/	/	HMPREF1168_04109	/	/	/	/		/
DNA (cytosine-5-)-methyltransferase		/	/		/	/	/	/	/	HMPREF1168_04110	/	/	/	/		Methylococcus capsulatus str. Bath	MCA1616
hypothetical		/	/		/	/	/	/	/	HMPREF1168_04111	/	/	/	/		Bifidobacterium bifidum IPLA 20015	B217_07874
hypothetical		/	/		/	/	/	/	/	HMPREF1168_04112	/	/	/	/		Shewanella pealeana ATCC 700345	Spea_3309
hypothetical		/	/		/	/	/	/	/	HMPREF1168_04113	/	/	/	/		/
transcriptional regulator BetI	frameshift due to 300+ bp deletion	ASA_0842	IYQ_16263		/	/	/	/	/	/	/	/	/	/		Glaciecola sp. 4H-3-7+YE-5	Glaag_1672
IS256 family transposase		/	/	AS03_06370	/	/	/	/	/	/	/	/	/	/
betaine aldehyde dehydrogenase		ASA_0843	IYQ_16258	AS03_06375	/	/	/	/	/	/	/	/	/	/		Vibrio parahaemolyticus RIMD 2210633	VPA1113
Choline dehydrogenase	frameshift due to 7 bp duplication	ASA_0844	IYQ_16253, IYQ_16248 (fragment)	AS03_06380	/	/	/	/	/	/	/	/	/	/		Shewanella woodyi ATCC 51908	Swoo_1196
putative transporter, BCCT family		ASA_0845	IYQ_16243	AS03_06385	/	/	/	/	/	/	/	/	/	/		Shewanella woodyi ATCC 51908	Swoo_1195
hypothetical		ASA_0846	IYQ_16238	AS03_06390	AHA_3474	AHML_18435	HMPREF1171_00018	/	/	/	/	/	/	AaquA_010100000090		/
hypothetical		/	/	/	/	/	/	AcavA_010100017047	/	/	/	/	/	/		Tolumonas auensis DSM 9187	Tola_1777
tRNA-Asn		ASA_0847	IYQ_t16389	AS03_06395	AHA_3473	AHML_t22470	HMPREF1171_04450	AcavA_010100t17138	B565_t021	HMPREF1168_04194	?	?	?	AaquA_010100t03492
tRNA-Phe		ASA_0848	IYQ_t16387	AS03_06400	AHA_3472	AHML_t22468	HMPREF1171_04451	AcavA_010100t17136	B565_t020	HMPREF1168_04196	?	?	?	AaquA_010100t03494
immune inhibitor A, metal-dependent protease		ASA_0849	IYQ_16233	AS03_06405	AHA_3471	AHML_18430	HMPREF1171_00019	/	/	/	/	/	/	AaquA_010100000095		Vibrio cholerae O1 biovar eltor str. N16961	VCA0223
hypothetical		/	/	/	/	/	/	/	B565_0805	/	/	/	/	/		/
hypothetical		ASA_0850	IYQ_16228	AS03_06410	AHA_3470	AHML_18425	HMPREF1171_00020	AcavA_010100017042	B565_0804	HMPREF1168_04114	HMPREF1170_03674	HMPREF1167_01114	HMPREF1169_02881	AaquA_010100000100
GGDEF domain protein		ASA_0851	IYQ_16223	AS03_06411, pseudogene	AHA_3469	AHML_18420	HMPREF1171_00021	AcavA_010100017037	B565_0803	HMPREF1168_04115	HMPREF1170_03675	HMPREF1167_01115	HMPREF1169_02882	AaquA_010100000105
hypothetical		ASA_0852	IYQ_16218	AS03_06415	AHA_3468	AHML_18415	HMPREF1171_00022	AcavA_010100017032	B565_0802	HMPREF1168_04116	HMPREF1170_03676	HMPREF1167_01116	HMPREF1169_02883	AaquA_010100000110
Large exoprotein, type 1 secretion C-terminal target domain (subclass), partial		/	/	/	/	/	/	/	/	/	/	HMPREF1167_01117	/			Vibrio cholerae 623-39	A59_1684
transcriptional regulator, AraC family		/	/	/	AHA_3467	/	/	/	/	/	/	/	/			Ralstonia pickettii 12D	Rpic12D_1639
carboxymuconolactone decarboxylase family protein		/	/	/	AHA_3466	/	/	/	/	/	/	/	/			Proteus mirabilis HI4320	PMI0916
Putative inner membrane protein		/	/	/	AHA_3465	/	/	/	/	/	/	/	/			Salmonella enterica subsp. enterica serovar Mississippi str. A4-633	EHC75892.1
hypothetical		ASA_0853	IYQ_16213	AS03_06420	AHA_3464	AHML_18410	HMPREF1171_00023	AcavA_010100017027	B565_3286	HMPREF1168_00060	HMPREF1170_01189	HMPREF1167_02970	HMPREF1169_00442	AaquA_010100000115
hypothetical		ASA_0854	IYQ_16208	AS03_06425	AHA_3463	AHML_18405	HMPREF1171_00024	AcavA_010100017022	B565_3285	HMPREF1168_00059	HMPREF1170_01190	HMPREF1167_02969	HMPREF1169_00443	AaquA_010100000120
hypothetical		ASA_0855	IYQ_16203	AS03_06430	AHA_3462	AHML_18400	HMPREF1171_00025	AcavA_010100017017	B565_3284	HMPREF1168_00058	HMPREF1170_01191	HMPREF1167_02968	HMPREF1169_00444	AaquA_010100000125, AaquA_010100000130
Phosphatidylserine decarboxylase		ASA_0856	IYQ_16198	AS03_06435	AHA_3461	AHML_18395	HMPREF1171_00026	AcavA_010100017012	B565_3283	HMPREF1168_00057	HMPREF1170_01192	HMPREF1167_02967	HMPREF1169_00445	AaquA_010100000140
ribosome-associated GTPase		ASA_0857	IYQ_16193	AS03_06440	AHA_3460	AHML_18390	HMPREF1171_00027	AcavA_010100017007	B565_3282	HMPREF1168_00056	HMPREF1170_01193	HMPREF1167_02966	HMPREF1169_00446	AaquA_010100000145
oligoribonuclease		ASA_0858	IYQ_16188	AS03_06445	AHA_3459	AHML_18385	HMPREF1171_00028	AcavA_010100017002	B565_3281	HMPREF1168_00055	HMPREF1170_01194	HMPREF1167_02965	HMPREF1169_00447	AaquA_010100000150
tRNA-Gly		ASA_0859	IYQ_t16385	AS03_06450	AHA_3458	/	HMPREF1171_04452	AcavA_010100t17134	B565_t074	HMPREF1168_04119	?	?	?	AaquA_010100t03496
tRNA-Gly		ASA_0860	IYQ_t16383	AS03_06455	AHA_3457	/	?	AcavA_010100t17132	B565_t073	?	?	?	?	AaquA_010100t03498
tRNA-Gly		ASA_0861	IYQ_t16381	AS03_06460	AHA_3456	AHML_t22466	?	AcavA_010100t17130	B565_t072	?	?	?	?	AaquA_010100t03500
tRNA-Gly		ASA_0862	IYQ_t16379	/	AHA_3455	AHML_t22464	?	AcavA_010100t17128	/	?	?	?	?	AaquA_010100t03502
tRNA-Gly		ASA_0863	IYQ_t16377	/	AHA_3454	AHML_t22462	?	AcavA_010100t17126	/	?	?	?	?	AaquA_010100t03504
tRNA-Gly		/	/	/	AHA_3453	AHML_t22460	?	?	/	?	?	?	?	AaquA_010100t03506
tRNA-Gly		/	/	/	AHA_3452	AHML_t22458	?	?	/	HMPREF1168_04118	?	?	?	/
tRNA-OTHER		/	/	/	AHA_3451	?	?	?	/	?	?	?	?	?
cold shock protein		ASA_0864	IYQ_16183	AS03_06465	AHA_3450	AHML_18375	HMPREF1171_00029	AcavA_010100016983	B565_3280	HMPREF1168_00054	HMPREF1170_01195	HMPREF1167_02964	HMPREF1169_00448	AaquA_010100000150
opacity-associated protein A		ASA_0865	IYQ_16178	AS03_06470	AHA_3449	AHML_18370	HMPREF1171_00030	AcavA_010100016978	B565_3279	HMPREF1168_00053	HMPREF1170_01196	HMPREF1167_02963	HMPREF1169_00449	AaquA_010100000155
methyl-accepting chemotaxis transducer		ASA_0866	IYQ_16173	AS03_06475	AHA_3448	AHML_18365	HMPREF1171_00031	AcavA_010100016973	B565_3278	HMPREF1168_00052	HMPREF1170_01197	HMPREF1167_02962	HMPREF1169_00450	AaquA_010100000160
glutamyl-tRNA synthetase		ASA_0867	IYQ_16168	AS03_06480	AHA_3447	AHML_18350, AHML_18355	HMPREF1171_00032	AcavA_010100016968	B565_3277	HMPREF1168_00051	HMPREF1170_01198	HMPREF1167_02961	HMPREF1169_00451	AaquA_010100000165, AaquA_010100000170
tRNA-Ala		ASA_0868	IYQ_t16375	AS03_06485	AHA_3446	/	?	AcavA_010100t16992	B565_t023	?	?	?	?	AaquA_010100t03508
tRNA-Ala		ASA_0869	IYQ_t16373	AS03_06490	AHA_3445	AHML_t22456	?	AcavA_010100t16990	B565_t024	?	?	?	?	AaquA_010100t03510
tRNA-Ala		ASA_0870	IYQ_t16371	AS03_06495	AHA_3444	AHML_t22454	?	AcavA_010100t16968	B565_t025	?	?	?	?	AaquA_010100t03512
tRNA-Ala		ASA_0871	IYQ_t16369	/	AHA_3443	AHML_t22452	?	AcavA_010100t16966	B565_t026	?	?	?	?	AaquA_010100t03514
tRNA-Ala		/	/	/	AHA_3442	AHML_t22450	HMPREF1171_04454	/	/	?	?	?	?	AaquA_010100t03516
hypothetical		/	/	/	/	/	/	AcavA_010100016959	/	/	/	/	/	/		/
hypothetical		/	/	/	/	/	/	/	/	/	/	/	/	C1g0032		Rhizobium etli CNPAF512	fragment of RHECNPAF_470017
predicted extracellular nuclease		ASA_0872	/	AS03_22795, pseudogene	AHA_3441, AHA_2180	AHML_18345	HMPREF1171_00033	AcavA_010100016954, AcavA_010100012724	B565_0856	HMPREF1168_01732	HMPREF1170_03625	HMPREF1167_01055	HMPREF1169_02830	AaquA_010100000175		Photobacterium damselae subsp. damselae CIP 102761	ZP_06156686.1
chitinase		ASA_0873	IYQ_16153	AS03_06505	AHA_3440	AHML_18340	HMPREF1171_00034	AcavA_010100016949	B565_0857	HMPREF1168_01733	HMPREF1170_03624	HMPREF1167_01054	HMPREF1169_02829	AaquA_010100000180
TPR repeat-containing protein		ASA_0874	IYQ_16148	AS03_06510	AHA_3439	AHML_18335	HMPREF1171_00035	AcavA_010100016944	B565_3253	HMPREF1168_01635	HMPREF1170_01221	HMPREF1167_02938	HMPREF1169_00474	AaquA_010100000185
periplasmic protein TonB2		ASA_0875	IYQ_16143	AS03_06515	AHA_3438	AHML_18330	HMPREF1171_00036	AcavA_010100016939	B565_3254	HMPREF1168_01634	HMPREF1170_01220	HMPREF1167_02939	HMPREF1169_00473	AaquA_010100000190
TonB system transport protein ExbD2		ASA_0876	IYQ_16138	AS03_06520	AHA_3437	AHML_18325	HMPREF1171_00037	AcavA_010100016934	B565_3255	HMPREF1168_01633	HMPREF1170_01219	HMPREF1167_02940	HMPREF1169_00472	AaquA_010100000195
TonB system transport protein ExbB2		ASA_0877	IYQ_16133	AS03_06525	AHA_3436	AHML_18320	HMPREF1171_00038	AcavA_010100016929	B565_3256	HMPREF1168_01632	HMPREF1170_01218	HMPREF1167_02941	HMPREF1169_00471	AaquA_010100000200
TolQ proton channel protein		ASA_0878	IYQ_16128	AS03_06530	AHA_3435	AHML_18315	HMPREF1171_00039	AcavA_010100016924	B565_3257	HMPREF1168_01631	HMPREF1170_01217	HMPREF1167_02942	HMPREF1169_00470	AaquA_010100000205
TonB system biopolymer transport component		ASA_0879	IYQ_16123	AS03_06535	AHA_3434	AHML_18310	HMPREF1171_00040	AcavA_010100016919	B565_3258	HMPREF1168_01630	HMPREF1170_01216	HMPREF1167_02943	HMPREF1169_00469	AaquA_010100000210
TonB-dependent receptor		ASA_0880	IYQ_16118	AS03_06540	AHA_3433	AHML_18305	HMPREF1171_00041	AcavA_010100016914	B565_3259	/	/	/	/	AaquA_010100000215
hypothetical		/	/	/	/	/	/	/	B565_3260	HMPREF1168_01629	HMPREF1170_01215	HMPREF1167_02944	HMPREF1169_00468	/		/
ABC-type oligopeptide transport system, permease component	frameshift due to 8 bp deletion	ASA_0881	potential frameshift	AS03_16680	AHA_3432	AHML_18300	HMPREF1171_00042	AcavA_010100016909	B565_3261	HMPREF1168_01628	HMPREF1170_01214	HMPREF1167_02945	HMPREF1169_00467	AaquA_010100000220
ABC-type oligopeptide transport system, permease protein		ASA_0882	IYQ_16103	AS03_16685	AHA_3431	AHML_18295	HMPREF1171_00043	AcavA_010100016904	B565_3262	HMPREF1168_01627	HMPREF1170_01213	HMPREF1167_02946	HMPREF1169_00466	AaquA_010100000225
ABC-type oligopeptide transport system, periplasmic binding protein		ASA_0883	IYQ_16098	AS03_16690	AHA_3430	AHML_18290	HMPREF1171_00044	AcavA_010100016899	B565_3263	HMPREF1168_01626	HMPREF1170_01212	HMPREF1167_02947	HMPREF1169_00465	AaquA_010100000230
ABC-type oligopeptide transport system,, ATPase component		ASA_0884	IYQ_16093	AS03_16695	AHA_3429	AHML_18285	HMPREF1171_00045	AcavA_010100016894	B565_3264	HMPREF1168_01625	HMPREF1170_01211	HMPREF1167_02948	HMPREF1169_00464	AaquA_010100000235
ABC-type oligopeptide transport system, ATPase component		ASA_0885	IYQ_16088	AS03_16700	AHA_3428	AHML_18280	HMPREF1171_00046	AcavA_010100016889	B565_3265	HMPREF1168_01624	HMPREF1170_01210	HMPREF1167_02949	HMPREF1169_00463	AaquA_010100000240
hypothetical		/	IYQ_16083	/	/	/	/	/	/	/	/	/	/	/		/
hypothetical		ASA_0886	IYQ_16078	AS03_16705	AHA_3427	AHML_18275	HMPREF1171_00047	AcavA_010100016884	B565_0855	HMPREF1168_01731	HMPREF1170_03626	HMPREF1167_01056	HMPREF1169_02831	AaquA_010100000245		/
aminoacyl-histidine dipeptidase		ASA_0887	IYQ_16073	AS03_16710	AHA_3426	AHML_18270	HMPREF1171_00048	AcavA_010100016879	B565_3292	HMPREF1168_00067	HMPREF1170_01182	HMPREF1167_02977	HMPREF1169_00435	AaquA_010100000250
hypothetical		ASA_0888	/	AS03_16715	AHA_3425	/	HMPREF1171_00049	AcavA_010100016874	/	HMPREF1168_00066	HMPREF1170_01183	HMPREF1167_02976	HMPREF1169_00436	/		/
hypothetical		ASA_0889	IYQ_16068	AS03_16720	/	/	/	/	/	/	/	/	/	/		/
xanthine-guanine phosphoribosyltransferase (XGPRT)		ASA_0890	IYQ_16063	AS03_16725	AHA_3424	AHML_18265	HMPREF1171_00050	AcavA_010100016869	B565_3291	HMPREF1168_00065	HMPREF1170_01184	HMPREF1167_02975	HMPREF1169_00437	AaquA_010100000255
fermentation/respiration switch protein FrsA		ASA_0891	IYQ_16058	AS03_16730	AHA_3423	AHML_18260	HMPREF1171_00051	AcavA_010100016864	B565_3290	HMPREF1168_00064	HMPREF1170_01185	HMPREF1167_02974	HMPREF1169_00438	AaquA_010100000260
curlin genes transcriptional regulator		ASA_0892	IYQ_16053	AS03_16735	AHA_3422	AHML_18255	HMPREF1171_00052	AcavA_010100016859	B565_3289	HMPREF1168_00063	HMPREF1170_01186	HMPREF1167_02973	HMPREF1169_00439	AaquA_010100000265
glutamate 5-kinase		ASA_0893	IYQ_16048	AS03_16740	AHA_3421	AHML_18250	HMPREF1171_00053	AcavA_010100016854	B565_3288	HMPREF1168_00062	HMPREF1170_01187	HMPREF1167_02972	HMPREF1169_00440	AaquA_010100000270
gamma-glutamyl phosphate reductase		ASA_0894	IYQ_16043	AS03_16745	AHA_3420	AHML_18245	HMPREF1171_00054	AcavA_010100016849	B565_3287	HMPREF1168_00061	HMPREF1170_01188	HMPREF1167_02971	HMPREF1169_00441	AaquA_010100000275
AcrA, Acriflavin resistance protein A, efflux transporter, RND family, MFP subunit		/	/	/	homology to AHA_2911	/	homology to HMPREF1171_02051	homology to AcavA_010100007722	homology to B565_2798	HMPREF1168_04087, homology to HMPREF1168_02121	homology to HMPREF1170_01659	homology to HMPREF1167_02516	homology to HMPREF1169_00900	/
AcrB, hydrophobe/amphiphile efflux-1 (HAE1) family RND transporter	homology to ASA_1419	/	/	/	homology to AHA_2910	/	homology to HMPREF1171_02050	homology to AcavA_010100007727	homology to B565_2797	HMPREF1168_04088, homology to HMPREF1168_02122	homology to HMPREF1170_01660	homology to HMPREF1167_02515	homology to HMPREF1169_00901	/
hypothetical		ASA_0895	IYQ_16038	AS03_19970	AHA_3419	AHML_18240	HMPREF1171_00055	/	B565_0814	HMPREF1168_04089	HMPREF1170_03666	HMPREF1167_01105	HMPREF1169_02873	AaquA_010100000280		Photobacterium profundum SS9	PBPRA2200
hypothetical		/	/	/	/	/	/	AcavA_010100016834	/	/	/	/	/	/		/
Universal stress protein UspA		ASA_0896	IYQ_16033	AS03_19975	AHA_3418	AHML_18235	HMPREF1171_00056	AcavA_010100016829	B565_0813	HMPREF1168_04090	HMPREF1170_03667	HMPREF1167_01106	HMPREF1169_02874	AaquA_010100000285
hypothetical		/	IYQ_16028	AS03_19980	/	/	/	/	/	/	/	/	/	/		/
hypothetical		ASA_0897	IYQ_16023	AS03_19985	AHA_3417	AHML_18230	HMPREF1171_00057	AcavA_010100016824	B565_0812	HMPREF1168_04091	HMPREF1170_03668	HMPREF1167_01107	HMPREF1169_02875	AaquA_010100000290
hypothetical		ASA_0898	IYQ_16018	AS03_19990	/	/	/	/	/	/	/	/	/	/		Rattus norvegicus	Myo18a
RNA methyltransferase, TrmH family		ASA_0899	IYQ_16013	AS03_19995	AHA_3415, AHA_3416	AHML_18225	HMPREF1171_00059, HMPREF1171_00058	AcavA_010100016819	B565_0811	HMPREF1168_04092	HMPREF1170_03669	HMPREF1167_01108	HMPREF1169_02876	AaquA_010100000295
nitrate reductase		/	/	/	AHA_3414	AHML_18220	/	AcavA_010100016814	/	/	/	/	/	/		Tolumonas auensis DSM 9187	Tola_1775
uroporphyrin-III C-methyltransferase		/	/	/	AHA_3413	AHML_18215	/	AcavA_010100016809	/	/	/	/	/	/		Tolumonas auensis DSM 9187	Tola_1774
response regulator NasT, putative		/	/	/	AHA_3412	AHML_18210	/	AcavA_010100016804	/	/	/	/	/	/		Tolumonas auensis DSM 9187	Tola_1773
ABC-type nitrate/sulfonate/bicarbonate transport system, periplasmic component		/	/	/	AHA_3411	AHML_18205	/	AcavA_010100016799	/	/	/	/	/	/		Tolumonas auensis DSM 9187	Tola_1772
nitrate transporter component		/	/	/	AHA_3410	AHML_18200	/	AcavA_010100016794	/	/	/	/	/	/		Tolumonas auensis DSM 9187	Tola_1771
nitrate transport ATP-binding protein NrtC		/	/	/	AHA_3409	AHML_18195	/	AcavA_010100016789	/	/	/	/	/	/		Tolumonas auensis DSM 9187	Tola_1770
nitrite reductase [NAD(P)H], large subunit		/	/	/	AHA_3408	AHML_18190	/	AcavA_010100016784	/	/	/	/	/	/		Tolumonas auensis DSM 9187	Tola_1764
nitrite reductase [NAD(P)H] large subunit		/	/	/	AHA_3407	AHML_18185	/	AcavA_010100016779	/	/	/	/	/	/		Tolumonas auensis DSM 9187	Tola_1763
carbohydrate kinase, PfkB family		ASA_0900	IYQ_16008	AS03_20000	AHA_3406	AHML_18180	HMPREF1171_00060	AcavA_010100016774	B565_0810	HMPREF1168_04093	HMPREF1170_03670	HMPREF1167_01109	HMPREF1169_02877	AaquA_010100000300
indigoidine synthase A-like protein		ASA_0901	IYQ_16003	AS03_20005	AHA_3405	AHML_18175	HMPREF1171_00061	AcavA_010100016769	B565_0809	HMPREF1168_04094	HMPREF1170_03671	HMPREF1167_01110	HMPREF1169_02878	AaquA_010100000305
carbonic anhydrase		ASA_0902	IYQ_15998	AS03_20010	AHA_3404	AHML_18170	HMPREF1171_00062	AcavA_010100016764	B565_0808	HMPREF1168_04095	HMPREF1170_03672	HMPREF1167_01111	HMPREF1169_02879	AaquA_010100000310
Cytochrome c peroxidase, B6		ASA_0903	IYQ_15993	AS03_15255	AHA_3403	AHML_18165	HMPREF1171_00063	/	/	/	/	HMPREF1167_01112	/	AaquA_010100000315		Vibrio mimicus SX-4	EGU19788.1
DNA/RNA non-specific endonuclease		ASA_0904	IYQ_15988	AS03_15250	AHA_3402	AHML_18160	HMPREF1171_00064	AcavA_010100016759	B565_1364	HMPREF1168_03577	HMPREF1170_03126	HMPREF1167_02340	HMPREF1169_02316	AaquA_010100000320
hypothetical		ASA_0905	IYQ_15983	AS03_15245	AHA_3401	AHML_18155	HMPREF1171_00065	/	/	/	/	/	/	AaquA_010100000325		Shewanella violacea DSS12	SVI_1063
SAM-dependent O-methyltransferase		ASA_0906	IYQ_15978	AS03_15240	AHA_3400	AHML_18150	HMPREF1171_00066	/	/	/	/	/	/	AaquA_010100000330		Yersinia enterocolitica subsp. enterocolitica 8081	YE0894
lipoprotein, putative		ASA_0907	IYQ_15973	AS03_15235	AHA_3399	AHML_18145	HMPREF1171_00067	/	/	/	/	/	/	AaquA_010100000335		Photobacterium profundum 3TCK	ZP_01217885.1
Beta-ketoacyl synthase domain protein		ASA_0908	IYQ_15968	AS03_15230	AHA_3398	AHML_18140	HMPREF1171_00068	/	/	/	/	/	/	AaquA_010100000340		Escherichia coli 042	EC042_3739
1-acyl-sn-glycerol-3-phosphate acyltransferase		ASA_0909	IYQ_15963	AS03_15225	AHA_3397	AHML_18135	HMPREF1171_00069	/	/	/	/	/	/	AaquA_010100000345		Enterobacter hormaechei ATCC 49162	ZP_08500041.1
acyl carrier protein		ASA_0910	IYQ_15958	AS03_15220	AHA_3396	AHML_18130	HMPREF1171_00070	/	/	/	/	/	/	AaquA_010100000350		Serratia odorifera 4Rx13	ZP_06191652.1
acyl carrier protein		ASA_0911	IYQ_15953	AS03_15215	AHA_3395	AHML_18125	HMPREF1171_00071	/	/	/	/	/	/	AaquA_010100000355		Shigella flexneri 1235-66	EIQ79440.1
DNA gyrase subunit B		ASA_0912	IYQ_15948	AS03_15210	AHA_3394	AHML_18120	HMPREF1171_00072	/	/	/	/	/	/	AaquA_010100000360		Diplosphaera colitermitum TAV2	ZP_03725937.1
acyl-coenzyme A synthetase, surfactin synthetase		ASA_0913	IYQ_15943	AS03_15205	AHA_3393	AHML_18115	HMPREF1171_00073	/	/	/	/	/	/	AaquA_010100000365		Vibrio parahaemolyticus RIMD 2210633	VP0892
3-hydroxymyristoyl/3-hydroxydecanoyl-(acyl carrier protein) dehydratase		ASA_0914	IYQ_15938	AS03_15200	AHA_3392	AHML_18110	HMPREF1171_00074	/	/	/	/	/	/	AaquA_010100000370		Pantoea sp. YR343	ZP_10551918.1
glycosyl transferase, family 2		ASA_0915	IYQ_15933	AS03_15195	AHA_3391	AHML_18105	HMPREF1171_00075	/	/	/	/	/	/	AaquA_010100000375		Serratia odorifera 4Rx13	ZP_06191657.1
histidine ammonia-lyase		ASA_0916	IYQ_15928	AS03_15190	AHA_3390	AHML_18100	HMPREF1171_00076	/	/	/	/	/	/	AaquA_010100000380		Vibrio parahaemolyticus RIMD 2210633	VP0889
hypothetical	homology to ASA_0918	ASA_0917	IYQ_15923, IYQ_15918	AS03_15185	AHA_3389	/	/	/	/	/	/	/	/	AaquA_010100000385		Enterobacter mori LMG 25706	ZP_09039818.1
thioesterase superfamily		ASA_0918	IYQ_15918	AS03_15180	AHA_3389	AHML_18095	HMPREF1171_00077	/	/	/	/	/	/	AaquA_010100000390		Citrobacter rodentium ICC168	ROD_43321
Outer membrane lipoprotein carrier protein LolA		ASA_0919	IYQ_15913	AS03_15175	AHA_3388	AHML_18090	HMPREF1171_00078	/	/	/	/	/	/	AaquA_010100000395		Dickeya dadantii Ech586	Dd586_4175
conserved integral membrane protein		ASA_0920	IYQ_15908	AS03_15170	AHA_3387	AHML_18085	HMPREF1171_00079	/	/	/	/	/	/	AaquA_010100000400		Serratia odorifera DSM 4582	ZP_06637047.1
hypothetical, COG0520 Selenocysteine lyase		ASA_0921	IYQ_15903	AS03_15165	AHA_3386	AHML_18080	HMPREF1171_00080	/	/	/	/	/	/	AaquA_010100000405		Yersinia intermedia ATCC 29909	yinte0001_6450
3-oxoacyl-[ACP] synthase		ASA_0922	IYQ_15898	AS03_20670	AHA_3385	AHML_18075	HMPREF1171_00081	/	/	/	/	/	/	AaquA_010100000410		Yersinia enterocolitica subsp. enterocolitica 8081	YE0908
beta-hydroxydecanoyl-ACP dehydrase		ASA_0923	IYQ_15893	AS03_20675	AHA_3384	AHML_18070	HMPREF1171_00082	/	/	/	/	/	/	AaquA_010100000415		Herbaspirillum sp. CF444	ZP_10721528.1
beta-ketoacyl-ACP reductase		ASA_0924	IYQ_15888	AS03_20680	AHA_3383	AHML_18065	HMPREF1171_00083	/	/	/	/	/	/	AaquA_010100000420		Photobacterium sp. SKA34	ZP_01162779.1
beta-ketoacyl-ACP synthase		ASA_0925	IYQ_15883	AS03_20685	AHA_3382	AHML_18060	HMPREF1171_00084	/	/	/	/	/	/	AaquA_010100000425		Yersinia frederiksenii ATCC 33641	ZP_04633920.1
hypothetical		ASA_0926	IYQ_15878	AS03_20690	/	/	HMPREF1171_00085	AcavA_010100016754	B565_0871	HMPREF1168_04023	HMPREF1170_03610	HMPREF1167_01041	HMPREF1169_02816	AaquA_010100000430		Shewanella sp. ANA-3	Shewana3_0473
molybdenum cofactor biosynthesis protein Mog		ASA_0927	IYQ_15873	AS03_20695	AHA_3381	AHML_18055	HMPREF1171_00086	AcavA_010100016749	B565_0872	HMPREF1168_04022	HMPREF1170_03609	HMPREF1167_01040	HMPREF1169_02815	AaquA_010100000435
hypothetical		ASA_0928	IYQ_15868	?	AHA_3380	AHML_18050	HMPREF1171_00087	AcavA_010100016744	B565_0873	HMPREF1168_04021	HMPREF1170_03608	HMPREF1167_01039	HMPREF1169_02814	AaquA_010100000440
hypothetical		ASA_0929	IYQ_15863	AS03_16820	AHA_3379	AHML_18045	HMPREF1171_00088	AcavA_010100016739	B565_0874	HMPREF1168_04020	HMPREF1170_03607	HMPREF1167_01038	HMPREF1169_02813	AaquA_010100000445
hypothetical	homology to ASA_0929	ASA_0930	IYQ_15858, IYQ_15863	AS03_16825	AHA_3379	AHML_18040	HMPREF1171_00088	AcavA_010100016734, AcavA_010100016739	B565_0874	/	HMPREF1170_03606	HMPREF1167_01037	/	AaquA_010100000450
hypothetical		ASA_0931	IYQ_15853	AS03_16830	AHA_3378	AHML_18035	HMPREF1171_00089	AcavA_010100016729	B565_0875	HMPREF1168_04019	HMPREF1170_03605	HMPREF1167_01036	HMPREF1169_02812	AaquA_010100000455
dihydrofolate reductase		ASA_0932	IYQ_15848	AS03_16835	AHA_3377	AHML_18030	HMPREF1171_00090	AcavA_010100016724	B565_0876	HMPREF1168_04018	HMPREF1170_03604	HMPREF1167_01035	HMPREF1169_02811	AaquA_010100000460
ProV, glycine betaine/L-proline transport system, ATPase component		ASA_0933	IYQ_15843	AS03_16840	AHA_3376	AHML_18025	HMPREF1171_00091	AcavA_010100016719	/	HMPREF1168_04017	/	/	/	AaquA_010100000465		Yersinia pestis Angola	YP_001607864.1
ProW, glycine betaine/L-proline transport system permease protein		ASA_0934	IYQ_15838	AS03_16845	AHA_3375	AHML_18020	HMPREF1171_00092	AcavA_010100016714	/	HMPREF1168_04016	/	/	/	AaquA_010100000470		Yersinia pestis Angola	YP_001607863.1
glycine betaine/L-proline transport system, periplasmic binding protein		ASA_0935	IYQ_15833	AS03_16850	AHA_3374	AHML_18015	HMPREF1171_00093	AcavA_010100016709	/	HMPREF1168_04015	/	/	/	AaquA_010100000475		Yersinia pestis Angola	YP_001607862.1
3'-Phosphoadenosine 5'-phosphosulfate sulfotransferase		ASA_0936	IYQ_15828	AS03_16855	AHA_3373	AHML_18010	HMPREF1171_00094	AcavA_010100016704	B565_0877	HMPREF1168_04014	HMPREF1170_03603	HMPREF1167_01034	HMPREF1169_02810	AaquA_010100000480
sulfite reductase (NADPH) hemoprotein beta-component	frameshift due to 1 bp insertion	ASA_0937	potential frameshift	AS03_16860	AHA_3372	AHML_18005	HMPREF1171_00095	AcavA_010100016699	B565_0878	HMPREF1168_04013	HMPREF1170_03602	HMPREF1167_01033	HMPREF1169_02809	AaquA_010100000485
sulfite reductase [NADPH] flavoprotein alpha-component	frameshift due to 11 bp deletion	ASA_0938	potential frameshift	AS03_16865	AHA_3371	AHML_18000	HMPREF1171_00096	AcavA_010100016694	B565_0879	HMPREF1168_04012	HMPREF1170_03601	HMPREF1167_01032	HMPREF1169_02808	AaquA_010100000490
Phenazine biosynthesis PhzC/PhzF protein		ASA_0939	IYQ_15803	AS03_16870	AHA_3370	AHML_17995	HMPREF1171_00097	AcavA_010100016689	B565_0880	/	/	/	HMPREF1169_02807	AaquA_010100000495
lysyl tRNA synthetase		ASA_0940	IYQ_15798	AS03_16875	AHA_3369	AHML_17990	HMPREF1171_00098	AcavA_010100016684	B565_0881	HMPREF1168_04011	HMPREF1170_03599	HMPREF1167_01031	HMPREF1169_02806	AaquA_010100000500
peptide chain release factor 2		ASA_0941	IYQ_15793	AS03_23615, pseudogene	AHA_3368	AHML_17985	HMPREF1171_00099	AcavA_010100016679	B565_0882	HMPREF1168_04010	HMPREF1170_03598	HMPREF1167_01030	HMPREF1169_02805	AaquA_010100000505		Pectobacterium carotovorum subsp. carotovorum PC1	PC1_0648
methyl-accepting chemotaxis protein		ASA_0942	IYQ_15788	AS03_23220, pseudogene	AHA_3367	AHML_17980	HMPREF1171_00100	AcavA_010100016674	B565_0883	HMPREF1168_04009	HMPREF1170_03597	HMPREF1167_01029	HMPREF1169_02804	AaquA_010100000510
sodium/glutamate symporter		ASA_0943	IYQ_15783	AS03_11455	AHA_3366	AHML_17975	HMPREF1171_00101	AcavA_010100016669	B565_0884	HMPREF1168_04008	HMPREF1170_03596	HMPREF1167_01028	HMPREF1169_02803	AaquA_010100000515
L-asparaginase I		ASA_0944	IYQ_15778	AS03_11460	AHA_3365	AHML_17970	HMPREF1171_00102	AcavA_010100016664	B565_0885	HMPREF1168_04007	HMPREF1170_03595	HMPREF1167_01027	HMPREF1169_02802	AaquA_010100000520
MoxR-related protein, ATPase associated with various cellular activities		/	/	/	AHA_3364	/	/	/	/	/	/	/	/	/		Photobacterium damselae subsp. damselae CIP 102761	VDA_001155
hypothetical, von Willebrand factor type A		/	/	/	AHA_3363	/	/	/	/	/	/	/	/	/		Photobacterium damselae subsp. damselae CIP 102761	VDA_001156
general negative regulator of transcription subunit 1		ASA_0945	IYQ_15773	AS03_11465	AHA_3362	AHML_17965	HMPREF1171_00103	AcavA_010100016659	B565_0886	HMPREF1168_04006	HMPREF1170_03594	HMPREF1167_01026	HMPREF1169_02801	AaquA_010100000525
Glyceraldehyde-3-phosphate dehydrogenase, typeI		ASA_0946	IYQ_15768	AS03_11470	AHA_3361	AHML_17960	HMPREF1171_00104	AcavA_010100016654	B565_0887	HMPREF1168_04005	HMPREF1170_03593	HMPREF1167_01025	HMPREF1169_02800	AaquA_010100000530
hypothetical		ASA_0947	IYQ_15763	AS03_11475	AHA_3360	AHML_17955	HMPREF1171_00105	AcavA_010100016649	B565_0888	HMPREF1168_04004	HMPREF1170_03592	HMPREF1167_01024	HMPREF1169_02799	AaquA_010100000535
MutT/nudix family protein		ASA_0948	IYQ_15758	AS03_11480	AHA_3359	AHML_17950	HMPREF1171_00106	AcavA_010100016644	B565_0889	HMPREF1168_04003	HMPREF1170_03591	HMPREF1167_01023	HMPREF1169_02798	AaquA_010100000540
signal peptide peptidase SppA, 67K type		ASA_0949	IYQ_15753	AS03_11485	AHA_3358	AHML_17945	HMPREF1171_00107	AcavA_010100016639	B565_3251	HMPREF1168_01639	HMPREF1170_01223	HMPREF1167_02936	HMPREF1169_00476	AaquA_010100000545
NADH:flavin oxidoreductase/NADH oxidase		ASA_0950	IYQ_15748	AS03_11490	AHA_3357	AHML_17940	HMPREF1171_00108	AcavA_010100016634	B565_3250	HMPREF1168_01640	HMPREF1170_01224	HMPREF1167_02935	HMPREF1169_00477	AaquA_010100000550
hypothetical		/	/	/	/	/	/	AcavA_010100016629	/	/	/	/	/	/		/
nitroreductase family protein		ASA_0951	IYQ_15743	AS03_11495	AHA_3356	AHML_17935	HMPREF1171_00109	AcavA_010100016624	B565_3249	HMPREF1168_01641	HMPREF1170_01225	HMPREF1167_02934	HMPREF1169_00478	AaquA_010100000555
methyl-accepting chemotaxis protein		ASA_0952	IYQ_15733, IYQ_15738	AS03_23225, pseudogene	/	/	/	AcavA_010100016614	/	/	/	/	/			Shewanella putrefaciens 200	Sput200_3041
acetyltransferase, nodulation protein L		ASA_0953	IYQ_15728	AS03_11505	AHA_3355	AHML_17930	HMPREF1171_00110	AcavA_010100016609	B565_3248	HMPREF1168_01642, HMPREF1168_01643	HMPREF1170_01226	HMPREF1167_02933	HMPREF1169_00479	AaquA_010100000560
D-3-phosphoglycerate dehydrogenase		ASA_0954	IYQ_15723	AS03_11510	AHA_3354	AHML_17925	HMPREF1171_00111	/	B565_3247	/	HMPREF1170_01227	HMPREF1167_02932	HMPREF1169_00480	AaquA_010100000565		Dickeya dadantii 3937	Dda3937_00861
ethanolamine ammonia-lyase, light chain		ASA_0955	IYQ_15718	AS03_11515	/	/	/	/	/	/	/	/	/	/		Serratia proteamaculans 568	Spro_3435
ethanolamine ammonia-lyase, large subunit		ASA_0956	IYQ_15713	AS03_11520	/	/	/	/	/	/	/	/	/	/		Serratia proteamaculans 568	Spro_3436
ethanolamine permease	frameshift due to 1 bp insertion	ASA_0957	IYQ_15708	AS03_11525	/	/	/	/	/	/	/	/	/	/		Yersinia bercovieri ATCC 43970	ZP_04628621.1
ribosomal protein L11 methyltransferase		ASA_0958	IYQ_15703	AS03_11530	AHA_3353	AHML_17920	HMPREF1171_00112	AcavA_010100016600	B565_3246	HMPREF1168_01644	HMPREF1170_01228	HMPREF1167_02931	HMPREF1169_00481	AaquA_010100000570
Zinc-containing alcohol dehydrogenase superfamily		ASA_0959	IYQ_15698	AS03_11535	AHA_3352	AHML_17915	HMPREF1171_00113	AcavA_010100016595	B565_3245	HMPREF1168_01645	HMPREF1170_01229	HMPREF1167_02930	HMPREF1169_00482	AaquA_010100000575
LysR-family transcriptional activator		ASA_0960	IYQ_15693	AS03_19655	AHA_3351	AHML_17910	HMPREF1171_00114	AcavA_010100016590	B565_3244	HMPREF1168_01646	HMPREF1170_01230	HMPREF1167_02929	HMPREF1169_00483	AaquA_010100000580
Phosphotransferase system IIC component, glucose/maltose/N-acetylglucosamine-specific		ASA_0961	IYQ_15688	AS03_19660	AHA_3350	AHML_17905	HMPREF1171_00115	AcavA_010100016585	B565_3243	HMPREF1168_01647	HMPREF1170_01231	HMPREF1167_02928	HMPREF1169_00484	AaquA_010100000585
sodium/pantothenate symporter		ASA_0962	IYQ_15683	AS03_19665	AHA_3349	AHML_17900	HMPREF1171_00116	AcavA_010100016580	B565_3242	HMPREF1168_01648	HMPREF1170_01232	HMPREF1167_02927	HMPREF1169_00485	AaquA_010100000590
hypothetical		ASA_0963	IYQ_15678	AS03_19670	AHA_3348	AHML_17895	HMPREF1171_00117	AcavA_010100016575	B565_3241	HMPREF1168_01649	HMPREF1170_01233	HMPREF1167_02926	HMPREF1169_00486	AaquA_010100000595
acetyl-CoA carboxylase, biotin carboxylase		ASA_0964	IYQ_15673	AS03_19675	AHA_3347	AHML_17890	HMPREF1171_00118	AcavA_010100016570	B565_3240	HMPREF1168_01650	HMPREF1170_01234	HMPREF1167_02925	HMPREF1169_00487	AaquA_010100000600
acetyl-CoA carboxylase, biotin carboxyl carrier protein		ASA_0965	IYQ_15668	AS03_19680	AHA_3346	AHML_17885	HMPREF1171_00119	AcavA_010100016565	B565_3239	HMPREF1168_01651	HMPREF1170_01235	HMPREF1167_02924	HMPREF1169_00488	AaquA_010100000605
3-dehydroquinase dehydratase II		ASA_0966	IYQ_15663	AS03_19685	AHA_3345	AHML_17880	HMPREF1171_00120	AcavA_010100016560	B565_3238	HMPREF1168_01652	HMPREF1170_01236	HMPREF1167_02923	HMPREF1169_00489	AaquA_010100000610
acetyl-CoA synthase		ASA_0967	IYQ_15658	AS03_08610, AS03_19690	AHA_3344	AHML_17870, AHML_17875	HMPREF1171_00121	AcavA_010100016555	B565_3237	HMPREF1168_01653	HMPREF1170_01237	HMPREF1167_02922	HMPREF1169_00490	AaquA_010100000615
hypothetical		ASA_0968	IYQ_15653	AS03_08605	AHA_3343	AHML_17865	HMPREF1171_00122	/	B565_3236	HMPREF1168_01654	HMPREF1170_01238	HMPREF1167_02921	HMPREF1169_00491	AaquA_010100000620		Escherichia coli UMN026	YP_002414228.1
GGDEF/EAL domain protein		ASA_0969	IYQ_15648	AS03_08600	AHA_3342	AHML_17860	HMPREF1171_00123	AcavA_010100016550	B565_3235	HMPREF1168_01655	HMPREF1170_01239	HMPREF1167_02920	HMPREF1169_00492	AaquA_010100000625
hypothetical		ASA_0970	IYQ_15643	AS03_08595	AHA_3341	AHML_17855	HMPREF1171_00124	/	/	HMPREF1168_01656	/	/	/	AaquA_010100000630		Vibrio metschnikovii CIP 69.14	VIB_001199
hypothetical		ASA_0971	IYQ_15638	AS03_08590	AHA_3340	AHML_17850	HMPREF1171_00125	/	/	HMPREF1168_01657	/	/	/	AaquA_010100000635		Vibrio metschnikovii CIP 69.14	VIB_001198
hypothetical		ASA_0972	IYQ_15633	AS03_22955, pseudogene	AHA_3339	AHML_17845	HMPREF1171_00126	AcavA_010100016545	B565_3234	HMPREF1168_01658	HMPREF1170_01240	HMPREF1167_02919	HMPREF1169_00493	AaquA_010100000640
chaperone protein TorD		ASA_0973	IYQ_15628	AS03_08580	AHA_3338	AHML_17840, AHML_15855	HMPREF1171_00127	AcavA_010100016540	B565_3233	HMPREF1168_01659	HMPREF1170_01241	HMPREF1167_02918	HMPREF1169_00494	AaquA_010100000645
hypothetical		/	IYQ_15623	AS03_08576	/	/	/	/	/	/	/	/	/	/		/
putative trimethylamine-N-oxide reductase 1		/	/	/	/	AHML_15860	HMPREF1171_00128	/	B565_3232	HMPREF1168_01660	HMPREF1170_01242	HMPREF1167_02917	HMPREF1169_00495	AaquA_010100000650		Photobacterium profundum 3TCK	ZP_01218572.1
trimethylamine N-oxide reductase,cytochrome c-type subunit		/	/	/	/	AHML_15865	HMPREF1171_00129	/	B565_3231	HMPREF1168_01661	HMPREF1170_01243	HMPREF1167_02916	HMPREF1169_00496	AaquA_010100000655		Photobacterium profundum 3TCK	ZP_01218571.1
TorCAD operon transcriptional regulatory protein TorR		/	/	/	/	AHML_15870	HMPREF1171_00130	/	B565_3230	HMPREF1168_01662	HMPREF1170_01244	HMPREF1167_02915	HMPREF1169_00497	AaquA_010100000660		Photobacterium profundum 3TCK	ZP_01218570.1
ADP-ribosylglycohydrolase family protein		/	/	AS03_08575	AHA_3337	AHML_17835, AHML_15875	HMPREF1171_00131	/	B565_3229	HMPREF1168_01663	HMPREF1170_01245	HMPREF1167_02914	HMPREF1169_00498	AaquA_010100000665		Vibrio angustum S14	VAS14_11244
Tmao reductase system periplasmic protein tort, putative		/	/	/	/	AHML_15880	HMPREF1171_00132	/	B565_3228	HMPREF1168_01664	HMPREF1170_01246	HMPREF1167_02913	HMPREF1169_00499	AaquA_010100000670		Photobacterium profundum 3TCK	ZP_01221292.1
Tmao reductase sytem sensor tors		/	/	/	/	AHML_15885	HMPREF1171_00133	/	B565_3227	HMPREF1168_01665	HMPREF1170_01247	HMPREF1167_02912	HMPREF1169_00500	AaquA_010100000675		Photobacterium leiognathi subsp. mandapamensis svers.1.1.	ZP_08310013.1
DNA binding protein		/	/	/	/	/	HMPREF1171_00134	/	/	/	/	/	/	/		Serratia plymuthica PRI-2C	ZP_10110478.1
hypothetical		ASA_0974	IYQ_15618	AS03_08570	/	AHML_17830	HMPREF1171_00135	AcavA_010100016535	B565_3226	HMPREF1168_01666	HMPREF1170_01248	HMPREF1167_02911	HMPREF1169_00501	AaquA_010100000680		Salmonella enterica subsp. enterica serovar Typhi str. CT18	STY0945
hypothetical		/	/	/	/	/	/	AcavA_010100016530	/	/	/	/	/	/		/
serine hydroxymethyltransferase		ASA_0975	IYQ_15613	AS03_08560	AHA_3336	AHML_17825	HMPREF1171_00136	AcavA_010100016525	B565_3225	HMPREF1168_01667	HMPREF1170_01249	HMPREF1167_02910	HMPREF1169_00502	AaquA_010100000685
hypothetical		ASA_0976	IYQ_15608	AS03_08555	AHA_3335	AHML_17820	HMPREF1171_00137	AcavA_010100016520	/	/	HMPREF1170_01250	HMPREF1167_02909	/	AaquA_010100000690		Shewanella oneidensis MR-1	SO_2525.1
nipsnap superfamily protein		ASA_0977	IYQ_15603	AS03_08550	/	AHML_17815	HMPREF1171_00138	/	/	/	HMPREF1170_01251	/	/	AaquA_010100000695		Neisseria shayeganii 871	ZP_08887759.1
RibX, transcriptional regulator, NrdR family		ASA_0978	IYQ_15598	AS03_08545	AHA_3334	AHML_17810	HMPREF1171_00139	AcavA_010100016515	B565_3224	HMPREF1168_01668	HMPREF1170_01252	HMPREF1167_02908	HMPREF1169_00503	AaquA_010100000700		Photobacterium damselae subsp. damselae CIP 102761	ZP_06155953.1
pyrimidine deaminase/reductase RibD		ASA_0979	IYQ_15593	AS03_08540	AHA_3333	AHML_17805	HMPREF1171_00140	AcavA_010100016510	B565_3223	HMPREF1168_01669	HMPREF1170_01253	HMPREF1167_02907	HMPREF1169_00504	AaquA_010100000705
riboflavin synthase, alpha subunit		ASA_0980	IYQ_15588	AS03_08535	AHA_3332	AHML_17800	HMPREF1171_00141	AcavA_010100016505	B565_3222	HMPREF1168_01670	HMPREF1170_01254	HMPREF1167_02906	HMPREF1169_00505	AaquA_010100000710
3,4-dihydroxy-2-butanone 4-phosphate synthase/GTP cyclohydrolase II		ASA_0981	IYQ_15583	AS03_08530	AHA_3331	AHML_17795	HMPREF1171_00142	AcavA_010100016500	B565_3221	HMPREF1168_01671	HMPREF1170_01255	HMPREF1167_02905	HMPREF1169_00506	AaquA_010100000715
tonin, homology to peptidase S1 and S6 chymotrypsin/Hap, secreted trypsin-like serine protease		/	/	/	AHA_3330	AHML_17785, AHML_17790	/	/	/	/	/	HMPREF1167_02904	/	/		Vibrio sp. RC341	ZP_05924934.1	homology to glandular kallikrein-10-like, Rattus norvegicus
riboflavin synthase, beta chain (ribH)		ASA_0982	IYQ_15578	AS03_08525	AHA_3329	AHML_17780	HMPREF1171_00143	AcavA_010100016495	B565_3220	HMPREF1168_01672	HMPREF1170_01256	HMPREF1167_02903	HMPREF1169_00507	AaquA_010100000720
Antitermination protein NusB		ASA_0983	IYQ_15573	AS03_08520	AHA_3328	AHML_17775	HMPREF1171_00144	AcavA_010100016490	B565_3219	HMPREF1168_01673	HMPREF1170_01257	HMPREF1167_02902	HMPREF1169_00508	AaquA_010100000725
thiamin-monophosphate kinase		ASA_0984	IYQ_15568	AS03_08515	AHA_3327	AHML_17770	HMPREF1171_00145	AcavA_010100016485	B565_3218	HMPREF1168_01674	HMPREF1170_01258	HMPREF1167_02901	HMPREF1169_00509	AaquA_010100000730
phosphatidylglycerophosphatase A		ASA_0985	IYQ_15563	AS03_08510	AHA_3326	AHML_17765	HMPREF1171_00146	AcavA_010100016480	B565_3217	HMPREF1168_01675	HMPREF1170_01259	HMPREF1167_02900	HMPREF1169_00510	AaquA_010100000735
dipeptide transport system ATP-binding protein DppD		ASA_0986	IYQ_15558	AS03_08505	AHA_3325	AHML_17760	HMPREF1171_00147	AcavA_010100016475	B565_3216	HMPREF1168_01676	HMPREF1170_01260	HMPREF1167_02899	HMPREF1169_00511	AaquA_010100000740
dipeptide transport system periplasmic peptide-binding protein DppA		ASA_0987	IYQ_15553	AS03_08500	AHA_3324	AHML_17755	HMPREF1171_00148	AcavA_010100016470	B565_3215	HMPREF1168_01677	HMPREF1170_01261	HMPREF1167_02898	HMPREF1169_00512	AaquA_010100000745
dipeptide transport system permease protein DppB		ASA_0988	IYQ_15548	AS03_08495	AHA_3323	AHML_17750	HMPREF1171_00149	AcavA_010100016465	B565_3214	HMPREF1168_01678	HMPREF1170_01262	HMPREF1167_02897	HMPREF1169_00513	AaquA_010100000750
dipeptide transport system permease protein DppC		ASA_0989	IYQ_15543	AS03_08490	AHA_3322	AHML_17745	HMPREF1171_00150	AcavA_010100016460	B565_3213	HMPREF1168_01679	HMPREF1170_01263	HMPREF1167_02896	HMPREF1169_00514	AaquA_010100000755
1-deoxyxylulose-5-phosphate synthase		ASA_0990	IYQ_15538	AS03_08485	AHA_3321	AHML_17740	HMPREF1171_00151	AcavA_010100016455	B565_3204	HMPREF1168_01680	HMPREF1170_01272	HMPREF1167_02895	HMPREF1169_00523	AaquA_010100000760
geranyltranstransferase		ASA_0991	IYQ_15533	AS03_08480	AHA_3320	AHML_17735	HMPREF1171_00152	AcavA_010100016450	B565_3203	HMPREF1168_01681	HMPREF1170_01273	HMPREF1167_02894	HMPREF1169_00524	AaquA_010100000765
exodeoxyribonuclease VII small subunit		ASA_0992	IYQ_15528	AS03_08475	AHA_3319	AHML_17730	HMPREF1171_00153	AcavA_010100016445	B565_3202	HMPREF1168_01682	HMPREF1170_01274	HMPREF1167_02893	HMPREF1169_00525	AaquA_010100000770
Flagellar motor protein PomA		ASA_0993	IYQ_15523	AS03_08470	AHA_3318	AHML_17725	HMPREF1171_00154	AcavA_010100016440	B565_3201	HMPREF1168_01683	HMPREF1170_01275	HMPREF1167_02892	HMPREF1169_00526	AaquA_010100000775
Flagellar motor protein PomB	frameshift due to 1 bp insertion	ASA_0994	potential frameshift	AS03_08465	AHA_3317	AHML_17720	HMPREF1171_00155	AcavA_010100016435	B565_3200	HMPREF1168_01684	HMPREF1170_01276	HMPREF1167_02891	HMPREF1169_00527	AaquA_010100000780
hypothetical		ASA_0995	/	/	/	/	/	/	/	/	/	/	/	/		/
hypothetical		/	IYQ_15508	AS03_08456	/	/	/	/	/	/	/	/	/	/		/
hypothetical		ASA_0996	IYQ_15503	AS03_08455	/	/	/	/	/	/	/	/	/	/		Nitrosomonas sp. Is79A3
hypothetical		/	IYQ_15498		/	/	/	/	/	/	/	/	/	/		/
transcription elongation factor GreA		ASA_0997	IYQ_15493	AS03_10400	AHA_3316	AHML_17715	HMPREF1171_00156	AcavA_010100016430	B565_3199	HMPREF1168_01685	HMPREF1170_01277	HMPREF1167_02890	HMPREF1169_00528	AaquA_010100000785
hypothetical	frameshift due to 1 bp deletion	ASA_0998	IYQ_15488	AS03_10405	AHA_3315	AHML_17710	HMPREF1171_00157	AcavA_010100016425	B565_3198	HMPREF1168_01686	HMPREF1170_01278	HMPREF1167_02889	HMPREF1169_00529	AaquA_010100000790
23S rRNA methyltransferase J		ASA_0999	IYQ_15483	AS03_10410	AHA_3314	AHML_17705	HMPREF1171_00158	AcavA_010100016420	B565_3197	HMPREF1168_01687	HMPREF1170_01279	HMPREF1167_02888	HMPREF1169_00530	AaquA_010100000795
23S ribosomal RNA methyltransferase		ASA_1000	IYQ_15478	AS03_10415	AHA_3313	AHML_17700	HMPREF1171_00159	AcavA_010100016415	B565_3196	HMPREF1168_01688	HMPREF1170_01280	HMPREF1167_02887	HMPREF1169_00531	AaquA_010100000800
Cell division protease ftsH		ASA_1001	IYQ_15473	AS03_10420	AHA_3312	AHML_17695	HMPREF1171_00160	AcavA_010100016410	B565_3195	HMPREF1168_01689	HMPREF1170_01281	HMPREF1167_02886	HMPREF1169_00532	AaquA_010100000805
dihydropteroate synthase		ASA_1002	IYQ_15468	AS03_10425	AHA_3311	AHML_17690	HMPREF1171_00161	AcavA_010100016405	B565_3194	HMPREF1168_01690	HMPREF1170_01282	HMPREF1167_02885	HMPREF1169_00533	AaquA_010100000810
phosphoglucosamine mutase		ASA_1003	IYQ_15463	AS03_10430	AHA_3310	AHML_17685	HMPREF1171_00162	AcavA_010100016400	B565_3193	HMPREF1168_01691	HMPREF1170_01283	HMPREF1167_02884	HMPREF1169_00534	AaquA_010100000815
triosephosphate isomerase		ASA_1004	IYQ_15458	AS03_23155, pseudogene	AHA_3309	AHML_17680	HMPREF1171_00163	AcavA_010100016395	B565_3192	HMPREF1168_01692	HMPREF1170_01284	HMPREF1167_02883	HMPREF1169_00535	AaquA_010100000820		Shewanella pealeana ATCC 700345	Spea_3064
Preprotein translocase subunit SecG		ASA_1005	IYQ_15453	AS03_10440	AHA_3308	AHML_17675	HMPREF1171_00164	AcavA_010100016390	B565_3191	HMPREF1168_01693	HMPREF1170_01285	HMPREF1167_02882	HMPREF1169_00536	AaquA_010100000825
tRNA-Leu		ASA_1006	IYQ_t16367	AS03_10445	AHA_3307	AHML_t22448	HMPREF1171_04455	AcavA_010100t16609	B565_t071	HMPREF1168_04151	?	?	?	AaquA_010100t03518
tRNA-Met		ASA_1007	IYQ_t16365	AS03_10450	AHA_3306	AHML_t22446	HMPREF1171_04456	AcavA_010100t16607	B565_t070	HMPREF1168_04152	?	?	?	AaquA_010100t03520
Ribosome maturation factor rimP		ASA_1008	IYQ_15448	AS03_10455	AHA_3305	AHML_17670	HMPREF1171_00165	AcavA_010100016385	B565_3190	HMPREF1168_01694	HMPREF1170_01286	HMPREF1167_02881	HMPREF1169_00537	AaquA_010100000830
transcription elongation factor nusA, peptidase M54		ASA_1009	IYQ_15443	AS03_10460	AHA_3304	AHML_17665	HMPREF1171_00166	AcavA_010100016380	B565_3189	HMPREF1168_01695	HMPREF1170_01287	HMPREF1167_02880	HMPREF1169_00538	AaquA_010100000835
hypothetical		/	/	/	/	/	/	AcavA_010100016375	/	/	/	/	/	AaquA_010100000840		/
translation initiation factor IF-2		ASA_1010	IYQ_15438	AS03_10465	AHA_3303	AHML_17660	HMPREF1171_00167	AcavA_010100016370	B565_3188	HMPREF1168_01696	HMPREF1170_01288	HMPREF1167_02879	HMPREF1169_00539	AaquA_010100000845
ribosome-binding factor A		ASA_1011	IYQ_15433	AS03_10470	AHA_3302	AHML_17655	HMPREF1171_00168	AcavA_010100016365	B565_3187	HMPREF1168_01697	HMPREF1170_01289	HMPREF1167_02878	HMPREF1169_00540	AaquA_010100000850
tRNA pseudouridine 55 synthase		ASA_1012	IYQ_15428	AS03_10475	AHA_3301	AHML_17650	HMPREF1171_00169	AcavA_010100016360	B565_3186	HMPREF1168_01698	HMPREF1170_01290	HMPREF1167_02877	HMPREF1169_00541	AaquA_010100000855
30S ribosomal protein S15		ASA_1013	IYQ_15423	AS03_10480	AHA_3300	AHML_17645	HMPREF1171_00170	AcavA_010100016355	B565_3185	HMPREF1168_01699	HMPREF1170_01291	HMPREF1167_02876	HMPREF1169_00542	AaquA_010100000860
polynucleotide phosphorylase/polyadenylase		ASA_1014	IYQ_15418	AS03_10485	AHA_3299	AHML_17640	HMPREF1171_00171	AcavA_010100016350	B565_3184	HMPREF1168_01700	HMPREF1170_01292	HMPREF1167_02875	HMPREF1169_00543	AaquA_010100000865
major facilitator transporter		ASA_1015	potential frameshift	AS03_10490	AHA_3298	AHML_17630, AHML_17635	HMPREF1171_00172	AcavA_010100016345	B565_1023	HMPREF1168_03856	HMPREF1170_03455	HMPREF1167_00881	HMPREF1169_02663	AaquA_010100000870
sensor histidine kinase		ASA_1016	IYQ_15403	AS03_10495	AHA_3297	AHML_17625	HMPREF1171_00173	ADY02564.1	/	/	/	HMPREF1167_00880	/	AaquA_010100000875
protein ychN, DsrE/DsrF-like family		ASA_1017	IYQ_15398	AS03_10500	AHA_3296	AHML_17620	HMPREF1171_00174	AcavA_010100016340	B565_1024	HMPREF1168_03854	HMPREF1170_03454	HMPREF1167_00879	HMPREF1169_02662	AaquA_010100000880
hypothetical		ASA_1018	IYQ_15393	AS03_10510	AHA_3295	AHML_17615	HMPREF1171_00175	AcavA_010100016335	B565_1025	HMPREF1168_03853	HMPREF1170_03453	HMPREF1167_00878	HMPREF1169_02661	AaquA_010100000885
fumarate hydratase		ASA_1019	potential frameshift	AS03_23160, pseudogene	AHA_3294	AHML_17610	HMPREF1171_00176	AcavA_010100005424	/	/	/	/	/	AaquA_010100000890
MarR family transcriptional regulator		/	/	/	/	/	/	AcavA_010100005429	/	/	/	/	/	/		Mariprofundus ferrooxydans PV-1	ZP_01451466.1
secretion protein HlyD family protein		/	/	/	/	/	/	AcavA_010100005434	/	/	/	/	/	/		Shewanella sp. ANA-3	Shewana3_2225
EmrB/QacA family drug resistance transporter		/	/	/	/	/	/	AcavA_010100005439	/	/	/	/	/	/		Shewanella sp. ANA-3	Shewana3_2224
peptidase E		ASA_1020	IYQ_15378	AS03_10519	AHA_3293	AHML_17605	HMPREF1171_00177	AcavA_010100005444	B565_0834	HMPREF1168_04059	HMPREF1170_03647	HMPREF1167_01077	HMPREF1169_02853	AaquA_010100000895
carbon starvation protein A		/	/	/	AHA_3292	AHML_17600	/	/	/	/	/	/	/	/		Tolumonas auensis DSM 9187	Tola_1369
two-component response-regulatory protein YehT		/	/	/	AHA_3291	AHML_17595	/	/	/	/	/	/	/	/		Tolumonas auensis DSM 9187	Tola_1370
sensor protein LytS		/	/	/	AHA_3290	AHML_17590	/	/	/	/	/	/	/	/		Tolumonas auensis DSM 9187	Tola_1371
transcriptional regulatory protein FixJ		/	/	/	AHA_3289	AHML_17585	/	AcavA_010100005449	/	/	/	/	/	AaquA_010100000900		Shewanella sp. ANA-3	Shewana3_0637
two component system histidine kinase		/	/	/	AHA_3288	AHML_17580	/	AcavA_010100005454	/	/	/	/	/	AaquA_010100000905		Shewanella sp. ANA-3	Shewana3_0636
tetrathionate reductase, subunit B		/	/	/	AHA_3287	AHML_17575	/	AcavA_010100005459	/	/	/	/	/	AaquA_010100000910		Shewanella sp. ANA-3	Shewana3_0635
tetrathionate reductase subunit C		/	/	/	AHA_3286	AHML_17570	/	AcavA_010100005464	/	/	/	/	/	AaquA_010100000915		Shewanella sp. ANA-3	Shewana3_0634
tetrathionate reductase subunit A, molydopterin dinucleotide-binding regio		/	/	/	AHA_3285	AHML_17565	/	AcavA_010100005469	/	/	/	/	/	AaquA_010100000920		Shewanella sp. ANA-3	Shewana3_0633
succinyl-CoA synthetase subunit alpha		ASA_1021	IYQ_15373	AS03_10520	AHA_3284	AHML_17560	HMPREF1171_00178	AcavA_010100005474	B565_0835	HMPREF1168_04058	HMPREF1170_03646	HMPREF1167_01076	HMPREF1169_02852	AaquA_010100000925
alpha-beta superfamily hydrolase = patatin		ASA_1022	IYQ_15368	AS03_10525	AHA_3283	AHML_17555	HMPREF1171_00179	/	/	/	/	/	/	AaquA_010100000930		Pseudoalteromonas undina	ZP_10302087.1
IS630, ISAS4	intact, intergenic	ASA_1023	?		/	/	/	/	/	/	/	/	/	/
PvcA pyoverdine biosynthesis protein		ASA_1024	IYQ_15363	AS03_21815	AHA_3282	AHML_17550	HMPREF1171_00180	/	/	/	/	/	/	AaquA_010100000935		Serratia odorifera 4Rx13	ZP_06192175.1
PvcB pyoverdine biosynthesis protein		ASA_1025	IYQ_15358		AHA_3281	AHML_17545	HMPREF1171_00181	/	/	/	/	/	/	AaquA_010100000940		Serratia odorifera 4Rx13	ZP_06192176.1
putative N-glycosyltransferase		ASA_1026	IYQ_15353	AS03_18830	AHA_3280	AHML_17540	HMPREF1171_00182	/	/	/	/	/	/	AaquA_010100000945		Serratia odorifera 4Rx13	ZP_06192177.1
PAS/PAC/GAF sensor-containing diguanylate cyclase		/	/	/	/	/	/	AcavA_010100007832	/	/	/	/	/	/		Methylovorus sp. MP688	MPQ_2383
XRE family transcriptional regulator		/	/	/	/	/	/	AcavA_010100007837	/	/	/	/	/	/		Marinobacter aquaeolei VT8	Maqu_2281
hypothetical		/	/	/	/	/	HMPREF1171_02471	AcavA_010100007842	/	/	/	/	/	/		/
putative IS1 transposase	homologue to ASA_1564	/	/	/	/	/	/	AcavA_010100007847	/	/	/	/	/	/
alpha replication protein of prophage cp-933i		/	/	/	/	/	HMPREF1171_02470	AcavA_010100007852	/	/	/	/	/	/		Photorhabdus asymbiotica subsp. asymbiotica ATCC 3949	YP_003042808.1
replication protein, RepC, plasmid replication-like protein		/	/	/		/	HMPREF1171_02469	/	/	/	/	/	/	/		Pseudomonas aeruginosa UCBPP-PA14	PA14_15400
phage integrase family site-specific recombinase		/	/	/	/	/	HMPREF1171_02468	AcavA_010100007857	/	/	/	/	/	/		Alteromonas macleodii 'Deep ecotype'	MADE_1001990
LysM domain-containing protein		ASA_1027	IYQ_15348	AS03_18835	AHA_3279	AHML_17535	HMPREF1171_00183	AcavA_010100007862	B565_3252	HMPREF1168_01636	HMPREF1170_01222	HMPREF1167_02937	HMPREF1169_00475	AaquA_010100000950
hypothetical protein		ASA_1028	IYQ_15343	AS03_18840	/	/	/	/	/	HMPREF1168_01637	/	/	/	/		Citrobacter sp	ZP_04561458.1
hypothetical protein		/	/	/	/	/	/	/	/	HMPREF1168_01638	/	/	/	/		/	/
Glyoxalase/bleomycin resistance protein/dioxygenase		/	/	/	AHA_3278	AHML_17530	HMPREF1171_00184	AcavA_010100007867	/	/	/	/	/	AaquA_010100000955		Chthoniobacter flavus Ellin428	ZP_03129359.1
PmbA protein, Predicted Zn-dependent proteases		ASA_1029	IYQ_15338	AS03_18845	AHA_3277	AHML_17525	HMPREF1171_00185	AcavA_010100007872	B565_0905	HMPREF1168_03987	HMPREF1170_03575	HMPREF1167_01007	HMPREF1169_02782	AaquA_010100000960
TldD protein, Predicted Zn-dependent proteases		ASA_1030	IYQ_15333	AS03_18850	AHA_3276	AHML_17520	HMPREF1171_00186	AcavA_010100007882, AcavA_010100007877 (fragment)	B565_0906	HMPREF1168_03986	HMPREF1170_03574	HMPREF1167_01006	HMPREF1169_02781	AaquA_010100000965, AaquA_010100000970
hypothetical		/	/	/	/	/	/	AcavA_010100007887	/	/	/	/	/	/		/
flavodoxin 2		ASA_1031	IYQ_15328	AS03_18855	AHA_3275	AHML_17515	HMPREF1171_00187	AcavA_010100007892	B565_0907	HMPREF1168_03985	HMPREF1170_03573	HMPREF1167_01005	HMPREF1169_02780	AaquA_010100000975
site-specific integrase/recombinase, XerD		ASA_1032	IYQ_15323	AS03_18860	AHA_3273	AHML_17510	HMPREF1171_00188	AcavA_010100007897	B565_0908	HMPREF1168_03984	HMPREF1170_03572	HMPREF1167_01004	HMPREF1169_02779	AaquA_010100000980
GGDEF domain-containing protein		ASA_1033	IYQ_15318	AS03_18865	AHA_3274	/	HMPREF1171_00189	/	B565_0909	/	HMPREF1170_03571	HMPREF1167_01003	HMPREF1169_02778	AaquA_010100000985
large-conductance mechanosensitive channel		ASA_1034	IYQ_15313	AS03_18870	AHA_3272	AHML_17505	HMPREF1171_00190	AcavA_010100007902	B565_0910	HMPREF1168_03983	HMPREF1170_03570	HMPREF1167_01002	HMPREF1169_02777	AaquA_010100000990
hypothetical		/	/	/	/	/	HMPREF1171_00191	/	/	/	/	/	/	/		/
thiol:disulfide interchange protein DsbC		ASA_1035	IYQ_15308	AS03_18875, AS03_19280	AHA_3271	AHML_17500	HMPREF1171_00192	AcavA_010100007907	B565_0911	HMPREF1168_03982	HMPREF1170_03569	HMPREF1167_01001	HMPREF1169_02776	AaquA_010100000995
RecJ single-stranded-DNA-specific exonuclease		ASA_1036	IYQ_15303	AS03_19285	AHA_3270	AHML_17495	HMPREF1171_00193	AcavA_010100007912	B565_0912	HMPREF1168_03981	HMPREF1170_03568	HMPREF1167_01000	HMPREF1169_02775	AaquA_010100001000
hypothetical		ASA_1037	/		/	/	/	/	/	/	/	/	/	/		/
methyltransferase, MerR family transcriptional regulator		/	/		AHA_3269	AHML_17490	HMPREF1171_00194	AcavA_010100007917	B565_p002, potential pseudogene	/	HMPREF1170_03567	HMPREF1167_00999	HMPREF1169_02774	AaquA_010100001005		Shewanella woodyi ATCC 51908	Swoo_0767
acetyltransferase, GNAT family		/	/		AHA_3268	AHML_17485	HMPREF1171_00195	AcavA_010100007922	/	/	/	/	/	AaquA_010100001010		Stenotrophomonas maltophilia R551-3	Smal_2432
hypothetical		ASA_1038	IYQ_15298	AS03_23865, pseudogene	AHA_3267	AHML_17475, AHML_17480	HMPREF1171_00196	AcavA_010100007927	B565_1420	HMPREF1168_03980	HMPREF1170_03566	/	/	AaquA_010100001015
Na(+)-translocating NADH-ubiquinone oxidoreductase subunit E		ASA_1039	IYQ_15293	AS03_19295	AHA_3266	AHML_17470	HMPREF1171_00197	AcavA_010100007932	B565_3099	HMPREF1168_03979	HMPREF1170_03565	HMPREF1167_02819	HMPREF1169_00599	AaquA_010100001020
alpha/beta hydrolase		ASA_1040	IYQ_15288	AS03_19300	AHA_3265	AHML_17465	HMPREF1171_00198	/	/	/	/	/	/	AaquA_010100001025		Bacillus subtilis subsp. natto	BSNT_00910
putative acetyltransferase	frameshift due to 1 bp deletion	ASA_1041	IYQ_15283	AS03_19305	AHA_3264	AHML_17460	/	AcavA_010100007937	/	/	/	/	/	/		Vibrio fischeri MJ11	VFMJ11_A0747
TniC transposase		ASA_1042	IYQ_15278	/	/	/	/	/	/	/	/	/	/	/
TniA transposase		ASA_1043	IYQ_15273, IYQ_15268	/	/	/	/	/	/	/	/	/	/	/
TniB transposase		ASA_1044	IYQ_15263	/	/	/	/	/	/	/	/	/	/	/
TniQ, transposase	frameshift due to 1 bp + deletion due to insertion of IS630	ASA_1045	?	/	/	/	/	/	/	/	/	/	/	/
IS630, ISAS4	interrupted, intergenic	ASA_1046, nt 1-396	?	/	/	/	/	/	/	/	/	/	/	/
transposase subunit 1 ISAS5		ASA_1047	?	/	/	/	/	/	/	/	/	/	/	/
transposase subunit 2 ISAS5		ASA_1048	?	/	/	/	/	/	/	/	/	/	/	/
IS630, ISAS4	interrupted, intergenic	ASA_1046, nt 391-1032	?	/	/	/	/	/	/	/	/	/	/	/
hypothetical		/	IYQ_15258	/	/	/	/	/	/	/	/	/	/	/		/
hypothetical		ASA_1049	IYQ_15253	/	/	/	/	/	/	/	/	/	/	/		Vibrio cholerae	VC_0181
ThiF family protein	in frame TAA	ASA_1050	/	/	/	/	/	/	/	/	/	/	/	/		Vibrio cholerae	VC_0180
hypothetical		ASA_1051	IYQ_15248	/	/	/	/	/	/	/	/	/	/	/		Vibrio cholerae	VC_0179
patatin-like		ASA_1052	IYQ_15243	/	/	/	/	/	/	/	/	/	/	/		Vibrio cholerae	VC_0178
hypothetical		ASA_1053	/	/	/	/	/	/	/	/	/	/	/	/		Ralstonia syzygii R24	CCA88636.1
hypothetical		/	IYQ_15238	/	/	/	/	/	/	/	/	/	/	/		Sphingomonas sp. LH128	LH128_27251
hypothetical		/	IYQ_15233	/	/	/	/	/	/	/	/	/	/	/		/
hypothetical		/	IYQ_15228	/	/	/	/	/	/	/	/	/	/	/		/
lipoic acid synthetase		ASA_1054	IYQ_15223	AS03_19310	AHA_3263	AHML_17455	HMPREF1171_00199	AcavA_010100007942	B565_0890	HMPREF1168_04002	HMPREF1170_03590	HMPREF1167_01022	HMPREF1169_02797	AaquA_010100001030
hypothetical		ASA_1055	/	AS03_19315	AHA_3262	/	/	/	/	/	/	/	/	/		/
Octanoyltransferase, lipoate-protein ligase B		ASA_1056	IYQ_15218	AS03_19320	AHA_3261	AHML_17450	HMPREF1171_00200	AcavA_010100007947	B565_0891	HMPREF1168_04001	HMPREF1170_03589	HMPREF1167_01021	HMPREF1169_02796	AaquA_010100001035
hypothetical		ASA_1057	IYQ_15213	AS03_19325	AHA_3260	AHML_17445	HMPREF1171_00201	AcavA_010100007952	B565_0892	HMPREF1168_04000	HMPREF1170_03588	HMPREF1167_01020	HMPREF1169_02795	AaquA_010100001040
Serine-type D-Ala-D-Ala carboxypeptidase, Penicillin-binding protein		ASA_1058	IYQ_15208	AS03_19330	AHA_3259	AHML_17440	HMPREF1171_00202	AcavA_010100007957	B565_0893	HMPREF1168_03999	HMPREF1170_03587	HMPREF1167_01019	HMPREF1169_02794	AaquA_010100001045
Rare lipoprotein A		ASA_1059	IYQ_15203	AS03_08445	AHA_3258	AHML_17435	HMPREF1171_00203	AcavA_010100007962	B565_0894	HMPREF1168_03998	HMPREF1170_03586	HMPREF1167_01018	HMPREF1169_02793	AaquA_010100001050
lysozyme-like, membrane-bound lytic murein transglycosylase B	frameshift due to 79 bp deletion CAZY family GH103	ASA_1060	potential frameshift	AS03_08440	AHA_3257	AHML_17430	HMPREF1171_00204	AcavA_010100007967	B565_0895	HMPREF1168_03997	HMPREF1170_03585	HMPREF1167_01017	HMPREF1169_02792	AaquA_010100001055
Bacterial cell division membrane protein, Rod shape-determining protein RodA"		ASA_1061	IYQ_15188	AS03_08435	AHA_3255, AHA_3256 (fragment)	AHML_17420, AHML_17425	HMPREF1171_00205	AcavA_010100007972	B565_0896	HMPREF1168_03996	HMPREF1170_03584	HMPREF1167_01016	HMPREF1169_02791	AaquA_010100001060
penicillin-binding protein 2		ASA_1062	IYQ_15183	AS03_08430	AHA_3254	AHML_17415	HMPREF1171_00206	AcavA_010100007977	B565_0897	HMPREF1168_03995	HMPREF1170_03583	HMPREF1167_01015	HMPREF1169_02790	AaquA_010100001065
rRNA large subunit methyltransferase		ASA_1063	IYQ_15178	AS03_08425	AHA_3253	AHML_17410	HMPREF1171_00207	AcavA_010100007982	B565_0898	HMPREF1168_03994	HMPREF1170_03582	HMPREF1167_01014	HMPREF1169_02789	AaquA_010100001070
iojap domain protein		ASA_1064	IYQ_15173	AS03_08420	AHA_3252	AHML_17405	HMPREF1171_00208	AcavA_010100007987	B565_0899	HMPREF1168_03993	HMPREF1170_03581	HMPREF1167_01013	HMPREF1169_02788	AaquA_010100001075
nicotinic acid mononucleotide adenylyltransferase		ASA_1065	IYQ_15168	AS03_08415	AHA_3251	AHML_17400	HMPREF1171_00209	AcavA_010100007992	B565_0900	HMPREF1168_03992	HMPREF1170_03580	HMPREF1167_01012	HMPREF1169_02787	AaquA_010100001080
DNA polymerase III, delta subunit		ASA_1066	IYQ_15163, IYQ_15158	AS03_08405, AS03_08410, pseudogene	AHA_3250, AHA_3249	AHML_17395	HMPREF1171_00210	AcavA_010100007997	B565_0901	HMPREF1168_03991	HMPREF1170_03579	HMPREF1167_01011	HMPREF1169_02786	AaquA_010100001085
rare lipoprotein B		ASA_1067	IYQ_15153	AS03_08400	AHA_3248	AHML_17390	HMPREF1171_00211	AcavA_010100008002	B565_0902	HMPREF1168_03990	HMPREF1170_03578	HMPREF1167_01010	HMPREF1169_02785	AaquA_010100001090
leucyl-tRNA synthetase		ASA_1068	IYQ_15148	AS03_08395	AHA_3247	AHML_17385	HMPREF1171_00212	AcavA_010100008007	B565_0903	HMPREF1168_03989	HMPREF1170_03577	HMPREF1167_01009	HMPREF1169_02784	AaquA_010100001095
hypothetical		ASA_1069	IYQ_15143	AS03_08390	AHA_3246	AHML_17380	HMPREF1171_00213	AcavA_010100008012	B565_0904	HMPREF1168_03988	HMPREF1170_03576	HMPREF1167_01008	HMPREF1169_02783	AaquA_010100001100
apolipoprotein N-acyltransferase		ASA_1070	IYQ_15138	AS03_08385	AHA_3245	AHML_17375	HMPREF1171_00214	AcavA_010100008017	B565_0913	HMPREF1168_03978	HMPREF1170_03564	HMPREF1167_00998	HMPREF1169_02773	AaquA_010100001105
magnesium and cobalt efflux protein CorC		ASA_1071	IYQ_15133	AS03_08380	AHA_3244	AHML_17370	HMPREF1171_00215	AcavA_010100008022	B565_0914	HMPREF1168_03977	HMPREF1170_03563	HMPREF1167_00997	HMPREF1169_02772	AaquA_010100001110
metalloprotease		ASA_1072	IYQ_15128	AS03_08375	AHA_3243	AHML_17365	HMPREF1171_00216	AcavA_010100008027	B565_0915	HMPREF1168_03976	HMPREF1170_03562	HMPREF1167_00996	HMPREF1169_02771	AaquA_010100001115
PhoH family protein		ASA_1073	IYQ_15123	AS03_08370	AHA_3242	AHML_17360	HMPREF1171_00217	AcavA_010100008032	B565_0916	HMPREF1168_03975	HMPREF1170_03561	HMPREF1167_00995	HMPREF1169_02770	AaquA_010100001120
tRNA-I(6)A37 thiotransferase enzyme MiaB, (dimethylallyl)adenosine tRNA methylthiotransferase		ASA_1074	IYQ_15118	AS03_08365	AHA_3241	AHML_17355	HMPREF1171_00218	AcavA_010100008037	B565_0917	HMPREF1168_03974	HMPREF1170_03560	HMPREF1167_00994	HMPREF1169_02769	AaquA_010100001125
2-polyprenyl-6-methoxyphenol hydroxylase		ASA_1075	IYQ_15113	AS03_08360	AHA_3240	AHML_17350	HMPREF1171_00219	AcavA_010100008042	B565_0918	HMPREF1168_03973	HMPREF1170_03559	HMPREF1167_00993	HMPREF1169_02768	AaquA_010100001130
isochorismatase family protein		/	/	/	AHA_3239	AHML_17345	HMPREF1171_00220	AcavA_010100008047	B565_0919	HMPREF1168_03972	HMPREF1170_03558	HMPREF1167_00992	HMPREF1169_02767	AaquA_010100001135		Vibrio angustum S14	VAS14_22072
cold-shock protein, DNA-binding		ASA_1076	IYQ_15108	AS03_08355	AHA_3238	AHML_17340	HMPREF1171_00221	/	/	HMPREF1168_03971	HMPREF1170_03557	HMPREF1167_00991	/	AaquA_010100001140		Thiocystis violascens DSM 198	Thivi_2716
GGDEF domain protein		ASA_1077	IYQ_15103	AS03_08350	AHA_3237	AHML_17335	HMPREF1171_00222	/	B565_0920	HMPREF1168_03970	HMPREF1170_03556	HMPREF1167_00990	HMPREF1169_02766	AaquA_010100001145		Shewanella oneidensis MR-1	SO_0928
transcriptional regulator, LysR family		ASA_1078	IYQ_15098	AS03_08345	AHA_3236	AHML_17330	HMPREF1171_00223	AcavA_010100008052	B565_0921	HMPREF1168_03969	HMPREF1170_03555	HMPREF1167_00989	HMPREF1169_02765	AaquA_010100001150
hypothetical		ASA_1079	IYQ_15093	AS03_08340	AHA_3235	AHML_17325	HMPREF1171_00224	AcavA_010100008057	B565_0922	HMPREF1168_03968	HMPREF1170_03554	HMPREF1167_00988	HMPREF1169_02764	AaquA_010100001155
putative phosphatase		ASA_1080	IYQ_15088	AS03_08335	AHA_3234	AHML_17320	HMPREF1171_00225	AcavA_010100008062	B565_0923	HMPREF1168_03967	HMPREF1170_03553	HMPREF1167_00987	HMPREF1169_02763	AaquA_010100001160
diguanylate cyclase		/	/	/	/	/	/	AcavA_010100008067	/	/	/	/	/	/		Acidovorax sp. CF316	ZP_10392283.1
Nitroreductase family protein		ASA_1081	IYQ_15083	AS03_08330	AHA_3233	AHML_17315	HMPREF1171_00226	AcavA_010100008072	B565_0924	HMPREF1168_03966	HMPREF1170_03552	HMPREF1167_00986	HMPREF1169_02762	AaquA_010100001165
hypothetical		/	/	/	/	/	HMPREF1171_00227	/	/	/	/	/	/	/		/
diguanylate cyclase		ASA_1082	IYQ_15078	AS03_08321	AHA_3232	AHML_17310	HMPREF1171_00228	AcavA_010100008077	/	/	/	HMPREF1167_00985	/	AaquA_010100001170		Vibrio furnissii NCTC 11218	vfu_B00928
anaerobic C4-dicarboxylate uptake C (DcuC) family transporter		/	/	/	/	/	/	/	/	HMPREF1168_03965	/	/	/	/		Paenibacillus larvae subsp. larvae B-3650	ZP_02328064.1
ribonucleoside hydrolase RihC		/	/	/	/	/	/	/	/	HMPREF1168_03964	/	/	/	/		Paenibacillus larvae subsp. larvae B-3650	ZP_02328063.1
adenine deaminase		/	/	/	/	/	/	/	/	HMPREF1168_03963	/	/	/	/		Dickeya dadantii Ech703	Dd703_1360
LysR family transcriptional regulator		/	/	/	/	/	/	/	/	HMPREF1168_03962	/	/	/	/		Dickeya dadantii Ech703	Dd703_1361
surface antigen family protein		ASA_1083	IYQ_15073	AS03_08320	AHA_3231	AHML_17305	HMPREF1171_00229	AcavA_010100008082	B565_0925	HMPREF1168_03961	HMPREF1170_03551	HMPREF1167_00984	HMPREF1169_02761	AaquA_010100001175
IS3 family transposase B		/	/	/	/	/	/	/	homologous to B565_1866	/	/	HMPREF1167_00983	/	/
IS3 family transposase A		/	/	/	/	/	/	/	homologous to B565_1867	/	/	HMPREF1167_00982	/	/
2-hydroxyacid dehydrogenase family protein		ASA_1084	IYQ_15068	AS03_08315	AHA_3230	AHML_17300	HMPREF1171_00230	AcavA_010100008087	B565_0926	HMPREF1168_03960	HMPREF1170_03550	HMPREF1167_00981	HMPREF1169_02760	AaquA_010100001180
hypothetical		ASA_1085	IYQ_15063	AS03_08310	AHA_3229	AHML_17295	HMPREF1171_00231	AcavA_010100008092	B565_0927	HMPREF1168_03959	HMPREF1170_03549	HMPREF1167_00980	HMPREF1169_02759	AaquA_010100001185
inner membrane protein YjdF		/	/	/	AHA_3228	AHML_17290	HMPREF1171_00232	/	/	/	/	/	/	AaquA_010100001190		Burkholderiales bacterium JOSHI_001	ZP_09751451.1
2-Oxobutyrate oxidase		/	/	/	/	/	/	AcavA_010100008097	/	/	/	/	/	/		Dickeya dadantii 3937	Dda3937_03011
methionine ABC transporter substrate-binding protein		/	/	/	/	/	/	AcavA_010100008102	/	/	/	/	/	/		Dickeya dadantii 3937	Dda3937_03010
ABC transporter		/	/	/	/	/	/	AcavA_010100008107	/	/	/	/	/	/		Dickeya dadantii 3937	Dda3937_03009
binding-protein-dependent transport system inner membrane protein		/	/	/	/	/	/	AcavA_010100008112	/	/	/	/	/	/		Dickeya dadantii 3937	Dda3937_03008
elongation factor EF-P		ASA_1086	IYQ_15058	AS03_08305	AHA_3227	AHML_17285	HMPREF1171_00233	AcavA_010100008117	B565_0928	HMPREF1168_03958	HMPREF1170_03548	HMPREF1167_00979	HMPREF1169_02758	AaquA_010100001195
hypothetical		ASA_1087	IYQ_15053	AS03_08300	AHA_3226	AHML_17280	HMPREF1171_00234	AcavA_010100008122	B565_0929	HMPREF1168_03957	HMPREF1170_03547	HMPREF1167_00978	HMPREF1169_02757	AaquA_010100001200
guanosine monophosphate reductase		ASA_1088	IYQ_15048	AS03_08295, AS03_13830	AHA_3225	AHML_17275	HMPREF1171_00235	AcavA_010100008127	B565_0930	HMPREF1168_03956	HMPREF1170_03546	HMPREF1167_00977	HMPREF1169_02756	AaquA_010100001205
putative transposase tnpR391B		/	/	AS03_08290	/	/	/	/	/	/	/	/	/	/
ATP-dependent Zn proteases		ASA_1089	IYQ_15043	AS03_13825	AHA_3224	AHML_17270	HMPREF1171_00236	AcavA_010100008132	B565_0931	HMPREF1168_03955	HMPREF1170_03545	HMPREF1167_00976	HMPREF1169_02755	AaquA_010100001210
hypothetical		/	/	/	/	/	HMPREF1171_00237	/	/	/	/	HMPREF1167_00975	/	/		Photorhabdus luminescens subsp. laumondii TTO1	plu0829
phospholipase		/	/	/	/	/	HMPREF1171_00238	/	/	/	/	HMPREF1167_00974	/	/		Photorhabdus luminescens subsp. laumondii TTO1	plu0830
two-component system sensor histidine kinase		ASA_1090	IYQ_15038	AS03_13820	AHA_3223	AHML_17265	HMPREF1171_00239	AcavA_010100008137	B565_0932	HMPREF1168_03954	HMPREF1170_03544	HMPREF1167_00973	HMPREF1169_02754	AaquA_010100001215
two-component system response regulator		ASA_1091	IYQ_15033	AS03_13815	AHA_3222	AHML_17260	HMPREF1171_00240	AcavA_010100008142	B565_0933	HMPREF1168_03953	HMPREF1170_03543	HMPREF1167_00972	HMPREF1169_02753	AaquA_010100001220
hypothetical, TPR repeat-containing protein		ASA_1092	IYQ_15028	AS03_23390, pseudogene	AHA_3221	AHML_17255	HMPREF1171_00241	AcavA_010100008147	B565_0934	HMPREF1168_03952	HMPREF1170_03542	HMPREF1167_00971	HMPREF1169_02752	AaquA_010100001225
oxidoreductase, short-chain dehydrogenase/reductase family		ASA_1093	IYQ_15023	AS03_13805	AHA_3220	AHML_17250	HMPREF1171_00242	AcavA_010100008152	B565_0935	HMPREF1168_03951	HMPREF1170_03541	HMPREF1167_00970	HMPREF1169_02751	AaquA_010100001230
AMP-dependent synthetase and ligase		ASA_1094	IYQ_15018	AS03_13800	AHA_3219	AHML_17245	HMPREF1171_00243	AcavA_010100008157	B565_0936	HMPREF1168_03950	HMPREF1170_03540	HMPREF1167_00969	HMPREF1169_02750	AaquA_010100001235
long-chain acyl-CoA synthetase, AMP-dependent synthetase and ligase		ASA_1095	IYQ_15013	AS03_13795	AHA_3218	AHML_17240	HMPREF1171_00244	AcavA_010100008162	B565_0937	HMPREF1168_03949	HMPREF1170_03539	HMPREF1167_00968	HMPREF1169_02749	AaquA_010100001240
Thermostable hemolysin		ASA_1096	IYQ_15008	AS03_13790	AHA_3217	AHML_17235	HMPREF1171_00245	AcavA_010100008167	B565_0938	HMPREF1168_03948	HMPREF1170_03538	HMPREF1167_00967	HMPREF1169_02748	AaquA_010100001245
methyltransferase domain protein		ASA_1097	IYQ_15003	AS03_13785	AHA_3216	AHML_17230	HMPREF1171_00246	AcavA_010100008172	B565_0939	HMPREF1168_03947	HMPREF1170_03537	HMPREF1167_00966	HMPREF1169_02747	AaquA_010100001250
Glycine/D-amino acid oxidase		/	/	/	/	/	/	/	B565_0940	HMPREF1168_03946	HMPREF1170_03536	HMPREF1167_00965	HMPREF1169_02746	/		Sorangium cellulosum 'So ce 56'	sce9202
Putative transmembrane protein		/	/	/	/	/	/	/	B565_0941	HMPREF1168_03945	HMPREF1170_03535	HMPREF1167_00964	HMPREF1169_02745	/		Pseudomonas synxantha BG33R	PseBG33_5462
TetR family transcriptional regulator		/	/	/	/	/	/	/	B565_0942	HMPREF1168_03944	HMPREF1170_03534	HMPREF1167_00963	HMPREF1169_02744	/		Pseudomonas synxantha BG33R	PseBG33_5461
hypothetical		ASA_1098	IYQ_14998	AS03_13780	AHA_3215	AHML_17225	HMPREF1171_00247	AcavA_010100008177	B565_0943	HMPREF1168_03943	HMPREF1170_03533	HMPREF1167_00962	HMPREF1169_02743	AaquA_010100001255
hypothetical		ASA_1099	IYQ_14993	AS03_13776	AHA_3214	AHML_17220	HMPREF1171_00248	/	B565_0944	HMPREF1168_03942	HMPREF1170_03532	HMPREF1167_00961	HMPREF1169_02742	AaquA_010100001260		Vibrio cholerae HE-09	VCHE09_2941
carboxypeptidase G2, acetylornithine deacetylase		/	/	/	/	/	/	/	B565_0945	/	HMPREF1170_03531	HMPREF1167_00960	HMPREF1169_02741	/		Photobacterium damselae subsp. damselae CIP 102761	ZP_06154877.1
inner membrane protein YjiG		/	/	/	/	/	/	/	B565_0946	/	HMPREF1170_03530	HMPREF1167_00959	HMPREF1169_02740	/		Photobacterium damselae subsp. damselae CIP 102761	ZP_06154878.1
Transporter gate domain protein		/	/	/	/	/	/	/	B565_0947	/	HMPREF1170_03529	HMPREF1167_00958	HMPREF1169_02739	/		Photobacterium damselae subsp. damselae CIP 102761	ZP_06154879.1
hypothetical		/	/	/	/	/	/	/	/	/	/	HMPREF1167_02193	/	/		Photobacterium profundum 3TCK	ZP_01219373.1
transcriptional regulator, TetR family		ASA_1100	IYQ_14988	AS03_13775	AHA_3213	AHML_17215	HMPREF1171_00249	AcavA_010100008182	/	/	/	HMPREF1167_02192	/	AaquA_010100001265		Serratia odorifera 4Rx13	ZP_06189785.1
hypothetical		ASA_1101	IYQ_14983	AS03_13770	AHA_3212	AHML_17210	HMPREF1171_00250	AcavA_010100008187	/	/	/	HMPREF1167_02191	/	AaquA_010100001270		Serratia plymuthica PRI-2C	Q5A_11621
fumarate reductase, 13 kDa hydrophobic protein		ASA_1102	IYQ_14978	AS03_13765	AHA_3211	AHML_17205	HMPREF1171_00251	AcavA_010100008192	B565_0948	HMPREF1168_03941	HMPREF1170_03528	HMPREF1167_00957	HMPREF1169_02738	AaquA_010100001285
fumarate reductase, 15 kDa hydrophobic protein		ASA_1103	IYQ_14973	AS03_13760	AHA_3210	AHML_17200	HMPREF1171_00252	AcavA_010100008197	B565_0949	HMPREF1168_03940	HMPREF1170_03527	HMPREF1167_00956	HMPREF1169_02737	AaquA_010100001280
fumarate reductase, iron-sulfur protein		ASA_1104	IYQ_14968	AS03_13755	AHA_3209	AHML_17195	HMPREF1171_00253	AcavA_010100008202	B565_0950	HMPREF1168_03939	HMPREF1170_03526	HMPREF1167_00955	HMPREF1169_02736	AaquA_010100001285
fumarate reductase, flavoprotein subunit		ASA_1105	IYQ_14963	AS03_13750	AHA_3208	AHML_17190	HMPREF1171_00254	AcavA_010100008207	B565_0951	HMPREF1168_03938	HMPREF1170_03525	HMPREF1167_00954	HMPREF1169_02735	AaquA_010100001290
hypothetical		/	/	/	/	/	HMPREF1171_00255	/	/	/	/	/	/	/		/
methyl-accepting chemotaxis protein		ASA_1106	IYQ_14958	AS03_13745	AHA_3207	AHML_17185	HMPREF1171_00256	AcavA_010100008212	B565_0952	HMPREF1168_03937	HMPREF1170_03524	HMPREF1167_00953	HMPREF1169_02734	AaquA_010100001295
glycerophosphoryl diester phosphodiesterase		ASA_1107	IYQ_14953	AS03_13740	AHA_3206	AHML_17180	HMPREF1171_00257	AcavA_010100008217	B565_0953	HMPREF1168_03936	HMPREF1170_03523	HMPREF1167_00952	HMPREF1169_02733	AaquA_010100001300
small-conductance mechanosensitive ion channel		ASA_1108	IYQ_14948	AS03_21015	AHA_3205	AHML_17175	HMPREF1171_00258	AcavA_010100008222	B565_0954	HMPREF1168_03935	HMPREF1170_03522	HMPREF1167_00951	HMPREF1169_02732	AaquA_010100001305
IS630, ISAS4	intact, intergenic	ASA_1109	?	/	/	/	/	/	/	/	/	/	/	/
MATE efflux family protein		ASA_1110	IYQ_14927	AS03_20305	AHA_3204	AHML_17170	HMPREF1171_00259	AcavA_010100008227	B565_0955	HMPREF1168_03934	HMPREF1170_03521	HMPREF1167_00950	HMPREF1169_02731	AaquA_010100001310
peptidase, M23/M37 family		ASA_1111	IYQ_14922	AS03_20310	AHA_3203	AHML_17165	HMPREF1171_00260	AcavA_010100008232	B565_0956	HMPREF1168_03933	HMPREF1170_03520	HMPREF1167_00949	HMPREF1169_02730	AaquA_010100001315
hypothetical		/	/	/	/	/	/	AcavA_010100008237	/	/	/	/	/	/		/
hypothetical		ASA_1112	IYQ_14917	AS03_20315	AHA_3202	AHML_17160	HMPREF1171_00261	/	/	/	/	/	/	AaquA_010100001320		/
hypothetical		ASA_1113	IYQ_14912	AS03_20320	AHA_3201	AHML_17155	HMPREF1171_00262	AcavA_010100008242	B565_0957	HMPREF1168_03932	HMPREF1170_03519	HMPREF1167_00948	HMPREF1169_02729	AaquA_010100001325
transcriptional regulator, LysR family		ASA_1114	IYQ_14907	AS03_20325	AHA_3200	AHML_17150	HMPREF1171_00263	AcavA_010100008247	B565_0958	HMPREF1168_03931	HMPREF1170_03518	HMPREF1167_00947	HMPREF1169_02728	AaquA_010100001330
Zn-dependent hydrolase, beta-lactamase		ASA_1115	IYQ_14902	AS03_09005	AHA_3199	AHML_17145	HMPREF1171_00264	AcavA_010100008252	B565_0959	HMPREF1168_03930	HMPREF1170_03517	HMPREF1167_00946	HMPREF1169_02727	AaquA_010100001335
predicted protein-disulfide isomerase		ASA_1116	IYQ_14897	AS03_09010	AHA_3198	AHML_17140	HMPREF1171_00265	AcavA_010100008257	B565_0960	HMPREF1168_03929	HMPREF1170_03516	HMPREF1167_00945	HMPREF1169_02726	AaquA_010100001340
methyl-accepting chemotaxis protein	frameshift due to 1 bp insertion, homologue to ASA_2750	ASA_1117	potential frameshift	AS03_09015	AHA_3197, AHA_1302	AHML_17135	HMPREF1171_00266	AcavA_010100010103	B565_0961, B565_1366, B565_2075, B565_1223	HMPREF1168_03928	HMPREF1170_03515	HMPREF1167_00944	HMPREF1169_02725	AaquA_010100001345
hydrogen peroxide-inducible genes activator		ASA_1118	IYQ_14882	AS03_09020	AHA_3196	AHML_17130	HMPREF1171_00267	AcavA_010100008262	B565_0962	HMPREF1168_03927	HMPREF1170_03514	HMPREF1167_00943	HMPREF1169_02724	AaquA_010100001350
penicillin-binding protein 1A		ASA_1119	IYQ_14877	AS03_09025	AHA_3195	AHML_17125	HMPREF1171_00268	AcavA_010100008267	B565_0963	HMPREF1168_03926	HMPREF1170_03513	HMPREF1167_00942	HMPREF1169_02723	AaquA_010100001355
type IV pilus biogenesis protein tapM, PilM		ASA_1120	IYQ_14872	AS03_22990, pseudogene	AHA_3194	AHML_17120	HMPREF1171_00269	AcavA_010100008272	B565_0964	HMPREF1168_03925	HMPREF1170_03512	HMPREF1167_00941	HMPREF1169_02722	AaquA_010100001360
type IV pilus biogenesis protein tapN, PilN		ASA_1121	IYQ_14867	AS03_09035	AHA_3193	AHML_17115	HMPREF1171_00270	AcavA_010100008277	B565_0965	HMPREF1168_03924	HMPREF1170_03511	HMPREF1167_00940	HMPREF1169_02721	AaquA_010100001365
type IV pilus biogenesis protein tapO, PilO		ASA_1122	IYQ_14862	AS03_09040	AHA_3192	AHML_17110	HMPREF1171_00271	AcavA_010100008282	B565_0966	HMPREF1168_03923	HMPREF1170_03510	HMPREF1167_00939	HMPREF1169_02720	AaquA_010100001370
type IV pilus biogenesis protein TapP, PilP		ASA_1123	IYQ_14857	AS03_09045	AHA_3191	AHML_17105	HMPREF1171_00272	AcavA_010100008287	B565_0967	HMPREF1168_03922	HMPREF1170_03509	HMPREF1167_00938	HMPREF1169_02719	AaquA_010100001375
type IV pilus biogenesis protein TapQ, type IV pilus secretin PilQ		ASA_1124	IYQ_14852	AS03_09050	AHA_3190	AHML_17100	HMPREF1171_00273, HMPREF1171_00274	AcavA_010100008292	B565_0968	HMPREF1168_03921	HMPREF1170_03508	HMPREF1167_00937	HMPREF1169_02718	AaquA_010100001380
shikimate kinase		ASA_1125	IYQ_14847	AS03_09055	AHA_3189	AHML_17095	HMPREF1171_00275	AcavA_010100008297	B565_0969	HMPREF1168_03920	HMPREF1170_03507	HMPREF1167_00936	HMPREF1169_02717	AaquA_010100001385
3-dehydroquinate synthase		ASA_1126	IYQ_14842	AS03_09060	AHA_3188	AHML_17090	HMPREF1171_00276	AcavA_010100008302	B565_0970	HMPREF1168_03919	HMPREF1170_03506	HMPREF1167_00935	HMPREF1169_02716	AaquA_010100001390
DamX-like protein		ASA_1127	IYQ_14837	AS03_09065	AHA_3187	AHML_17085	HMPREF1171_00277	AcavA_010100008307	B565_0971	HMPREF1168_03918	HMPREF1170_03505	HMPREF1167_00934	HMPREF1169_02715	AaquA_010100001395
DNA adenine methyltransferase		ASA_1128	IYQ_14832	AS03_09070	AHA_3186	AHML_17080	HMPREF1171_00278	AcavA_010100008312	B565_0972	HMPREF1168_03917	HMPREF1170_03504	HMPREF1167_00933	HMPREF1169_02714	AaquA_010100001400
hypothetical		/	/	/	/	/	/	/	B565_0973	/	/	/	/	/		/
ribulose-phosphate 3-epimerase		ASA_1129	IYQ_14827	AS03_09075	AHA_3185	AHML_17075	HMPREF1171_00279	AcavA_010100008317	B565_0974	HMPREF1168_03916	HMPREF1170_03503	HMPREF1167_00932	HMPREF1169_02713	AaquA_010100001405
phosphoglycolate phosphatase		ASA_1130	IYQ_14822	AS03_09080	AHA_3184	AHML_17070	HMPREF1171_00280	AcavA_010100008322	B565_0975	HMPREF1168_03915	HMPREF1170_03502	HMPREF1167_00931	HMPREF1169_02712	AaquA_010100001410
tryptophanyl-tRNA synthetase		ASA_1131	IYQ_14817	AS03_09085	AHA_3183	AHML_17065	HMPREF1171_00281	AcavA_010100008327	B565_0976	HMPREF1168_03914	HMPREF1170_03501	HMPREF1167_00930	HMPREF1169_02711	AaquA_010100001415
hypothetical		ASA_1132	IYQ_14812	AS03_09090	AHA_3182	AHML_17060	HMPREF1171_00282	AcavA_010100008332	B565_0977	HMPREF1168_03913	HMPREF1170_03500	HMPREF1167_00929	HMPREF1169_02710	AaquA_010100001420
anthranilate synthase component II		ASA_1133	IYQ_14807	AS03_09095	AHA_3181	AHML_17055	HMPREF1171_00283	AcavA_010100008337	B565_0978	HMPREF1168_03912	HMPREF1170_03499	HMPREF1167_00928	HMPREF1169_02709	AaquA_010100001425
acetylornithine aminotransferase		ASA_1134	IYQ_14802	AS03_09100	AHA_3180	AHML_17050	HMPREF1171_00284	AcavA_010100008342	B565_0979	HMPREF1168_03911	HMPREF1170_03498	HMPREF1167_00927	HMPREF1169_02708	AaquA_010100001430
arginine N-succinyltransferase, beta subunit		ASA_1135	IYQ_14797	AS03_09105	AHA_3179	AHML_17045	HMPREF1171_00285	AcavA_010100008347	B565_0980	HMPREF1168_03910	HMPREF1170_03497	HMPREF1167_00926	HMPREF1169_02707	AaquA_010100001435
succinylglutamic semialdehyde dehydrogenase		ASA_1136	IYQ_14792	AS03_09110	AHA_3178	AHML_17040	HMPREF1171_00286	AcavA_010100008352	B565_0981	HMPREF1168_03909	HMPREF1170_03496	HMPREF1167_00925	HMPREF1169_02705, HMPREF1169_02706	AaquA_010100001440
succinyldiaminopimelate aminotransferase		ASA_1137	IYQ_14787	AS03_09115	AHA_3177	AHML_17035	HMPREF1171_00287	AcavA_010100008357	B565_0982	HMPREF1168_03908	HMPREF1170_03495	HMPREF1167_00924	HMPREF1169_02704	AaquA_010100001445
hypothetical		/	/	/	/	/	/	/	B565_0983	HMPREF1168_01860	HMPREF1170_03494	HMPREF1167_00923	HMPREF1169_02703	/		/
hypothetical		/	/	/	/	/	/	AcavA_010100008362	/	/	/	/	/	/		/
predicted phosphatase/hydrolase, CbbY family		ASA_1138	IYQ_14782	AS03_09120	AHA_3176	AHML_17030	HMPREF1171_00288	AcavA_010100008367	B565_0984	HMPREF1168_01861	HMPREF1170_03493	HMPREF1167_00922	HMPREF1169_02702	AaquA_010100001450
drug resistance transporter, EmrB/QacA family		ASA_1139	IYQ_14777	AS03_09125, AS03_19650	AHA_3175	AHML_17025	HMPREF1171_00289	potential frameshift	B565_0985	HMPREF1168_01862	HMPREF1170_03492	HMPREF1167_00921	HMPREF1169_02701	AaquA_010100001455		Photobacterium damselae subsp. damselae CIP 102761	ZP_06157357.1
pyruvate ferrodoxin/flavodoxin oxidoreductase		ASA_1140	IYQ_14772	AS03_23915, pseudogene	AHA_3174	AHML_17020	HMPREF1171_00290, HMPREF1171_00291	/	B565_0986	/	HMPREF1170_03491	HMPREF1167_00920	HMPREF1169_02700	AaquA_010100001460		Enterobacteriaceae bacterium 9_2_54FAA	ZP_07950413.1
major antigenic peptide PEB3, accessory colonization factor AcfC		/	/	/	/	/	HMPREF1171_00292	/	/	/	/	/	/	AaquA_010100001465		Campylobacter lari	BAJ52758.1
hypothetical, 341 aa		/	/	/	/	/	HMPREF1171_00293	/	/	/	/	/	/	AaquA_010100001470		Bradyrhizobium sp. WSM1253	Bra1253DRAFT_00317
hypothetical, 105 aa		/	/	/	/	/	HMPREF1171_00294	/	/	/	/	/	/	AaquA_010100001475		Serratia odorifera DSM 4582	ZP_06641646.1
Transcriptional regulator		/	/	/	/	/	HMPREF1171_00295	/	/	/	/	/	/	AaquA_010100001480		Pectobacterium wasabiae CFBP 3304	EJS93003.1
hypothetical		/	/	/	/	/	/	/	/	/	/	/	/	C1g0297		Shewanella baltica OS117	YP_006035450.1
hypothetical		/	/	/	/	/	/	/	/	/	/	/	/	C1g0298		Shewanella baltica OS117	YP_006035449.1
putative MFS transporter		ASA_1141	IYQ_14767	AS03_19640	/	/	HMPREF1171_00296	/	/	/	/	/	/	AaquA_010100001485		Shewanella baltica OS117	YP_001556781.1
ABC-type transporter, ATP-binding protein		ASA_1142	IYQ_14762	AS03_19635	/	/	HMPREF1171_00297	/	/	/	/	/	/			Vibrio vulnificus MO6-24/O	VVMO6_04409
hypothetical		/	IYQ_14757		/	/	/	/	/	/	/	/	/	AaquA_010100001500
IS630, ISAS4		/	/	AS03_15835	/	/	/	/	/	/	/	/	/	/
hypothetical		ASA_1143	IYQ_14752	AS03_15840, AS03_21735	AHA_3173	AHML_17015	HMPREF1171_00298	/	/	/	/	/	/	AaquA_010100001505		Vibrio cholerae HE48	VCHE48_2978
hypothetical		/	IYQ_14747	AS03_15845	/	/	/	/	/	/	/	/	/	/		/
glucan 1,6-alpha-glucosidase, trehalose-6-phosphate hydrolase		ASA_1144	IYQ_14742	AS03_15850	AHA_3172	AHML_17010	HMPREF1171_00299	AcavA_010100018565	B565_0987	HMPREF1168_01863	HMPREF1170_03490	HMPREF1167_00919	HMPREF1169_02699	AaquA_010100001510		Blautia hydrogenotrophica	RUMHYD_02237
hypothetical		ASA_1145	IYQ_14737	AS03_15855	AHA_3171	AHML_17005	HMPREF1171_00300	AcavA_010100008382	B565_0988	HMPREF1168_01864	HMPREF1170_03489	HMPREF1167_00918	HMPREF1169_02698	AaquA_010100001515
Molecular chaperone, hsp70 family		ASA_1146	IYQ_14732	AS03_15860	/	/	HMPREF1171_00301	/	/	/	/	HMPREF1167_00917	/	/		Vibrio rotiferianus DAT722	ZP_08910932.1
hypothetical		ASA_1147	IYQ_14727	AS03_15861	/	/	HMPREF1171_00302	/	/	/	/	HMPREF1167_00916	/	/		Vibrio rotiferianus DAT722	ZP_08910930.1|
hypothetical	frameshift due to 14 bp deletion	ASA_1148	IYQ_14722	AS03_15865	/	/	HMPREF1171_00303	/	/	/	/	HMPREF1167_00915	/	/		Pectobacterium wasabiae WPP163	Pecwa_4473
hypothetical		/	IYQ_14717	/	/	/	/	/	/	/	/	/	/	/		/
lipase, GDXG family		ASA_1149	IYQ_14712	AS03_15870	/	/	/	AcavA_010100008387	B565_0989	/	/	HMPREF1167_00914	HMPREF1169_02697	/		/
hypothetical		ASA_1150	IYQ_14707	AS03_15875	AHA_3170	AHML_17000	HMPREF1171_00304	AcavA_010100008392	B565_0990	HMPREF1168_01865	HMPREF1170_03488	HMPREF1167_00913	HMPREF1169_02696	AaquA_010100001520
cyclic nucleotide binding protein		ASA_1151	IYQ_14702	AS03_15880	AHA_3169	AHML_16995	HMPREF1171_00305	/	B565_0991	HMPREF1168_01866	HMPREF1170_03487	HMPREF1167_00912	HMPREF1169_02695	AaquA_010100001525		Vibrio harveyi 1DA3	ZP_06175525.1
uridine phosphorylase	homologue to ASA_2901	ASA_1152	IYQ_14697	AS03_15885	AHA_3168 , AHA_1464	AHML_16990	HMPREF1171_00306	AcavA_010100009413	B565_0992, B565_2721	HMPREF1168_01867	HMPREF1170_03486	HMPREF1167_00911	HMPREF1169_02694	AaquA_010100001530		Vibrio mimicus VM223	ZP_06032500.1
nicotinamide mononucleotide transporter		ASA_1153	IYQ_14692	AS03_15890	AHA_3167	AHML_16985	HMPREF1171_00307	/	B565_0993	HMPREF1168_01868	HMPREF1170_03485	HMPREF1167_00910	HMPREF1169_02693	AaquA_010100001535		Vibrio cholerae 2740-80	ZP_01676622.1
citrate transporter, probable sodium:sulfate symporter		ASA_1154	IYQ_14687	AS03_15895	AHA_3166	AHML_16980	HMPREF1171_00308	AcavA_010100008397	B565_0994	HMPREF1168_01869	HMPREF1170_03484	HMPREF1167_00909	HMPREF1169_02692	AaquA_010100001540
tRNA-Leu		ASA_1155	IYQ_t14948		AHA_3165	AHML_t22444	HMPREF1171_04457	AcavA_010100t08464	B565_t027	HMPREF1168_04156	?	?	?	AaquA_010100t03522
tRNA-Met		ASA_1156	IYQ_t14946		AHA_3164	AHML_t22442	HMPREF1171_04458	AcavA_010100t08466	B565_t028	HMPREF1168_04157	?	?	?	AaquA_010100t03524
tRNA-Gln		ASA_1157	IYQ_t14944		AHA_3163	AHML_t22440	?	AcavA_010100t08468	B565_t029	?	?	?	?	AaquA_010100t03526
tRNA-Met		ASA_1158	IYQ_t14942		AHA_3162	AHML_t22438	?	AcavA_010100t08470	/	?	?	?	?	AaquA_010100t03528
tRNA-Gln		ASA_1159	IYQ_t14940		AHA_3161	AHML_t22436	?	AcavA_010100t08472	/	?	?	?	?	AaquA_010100t03530
tRNA-Gln		ASA_1160	IYQ_t14938		AHA_3160	AHML_t22434	HMPREF1171_04459	AcavA_010100t08474	B565_t030	?	?	?	?	AaquA_010100t03532
tRNA-Gln		ASA_1161	IYQ_t14936		AHA_3159	AHML_t22432	HMPREF1171_04460	/	B565_t031	?	?	?	?	AaquA_010100t03534
tRNA-Met		ASA_1162	IYQ_t14934	AS03_15675	AHA_3158	AHML_t22430	HMPREF1171_04461	AcavA_010100t08476	B565_t032	HMPREF1168_04158	?	?	?	AaquA_010100t03536
integrase, tyrosine recombinase XerC		ASA_1163	IYQ_14682	/	/	/	/	/	/	/	/	/	/	/		/
IS3-family transposase, ISAS7		ASA_1164		/	/	/	/	/	/	/	/	/	/	/
IS3-family transposase, ISAS7		ASA_1165		/	/	/	/	/	/	/	/	/	/	/
hypothetical		/	IYQ_14675	/	/	/	/	/	/	/	/	/	/	/		/
hypothetical		ASA_1166	IYQ_14670	/	/	/	/	/	/	/	/	/	/	/		/
predicted GTPase		ASA_1167	IYQ_14665	AS03_15670	AHA_3157	AHML_16975	HMPREF1171_00309	AcavA_010100008402	B565_0995	HMPREF1168_01870	HMPREF1170_03483	HMPREF1167_00908	HMPREF1169_02691	AaquA_010100001545
peptidyl-tRNA hydrolase		ASA_1168	IYQ_14660	AS03_15665	AHA_3156	AHML_16970	HMPREF1171_00310	AcavA_010100008407	B565_0996	HMPREF1168_01871	HMPREF1170_03482	HMPREF1167_00907	HMPREF1169_02690	AaquA_010100001550
5'-nucleotidase/2',3'-cyclic phosphodiesterase	homologue to ASA_3291, ASA_2369	ASA_1169	IYQ_14655	AS03_15660	AHA_3155, AHA_1008, AHA_1916	AHML_16965	HMPREF1171_00311	AcavA_010100011696, AcavA_010100005389	B565_0997, B565_1736, B565_3205	HMPREF1168_01872	HMPREF1170_03481	HMPREF1167_00906	HMPREF1169_02689	AaquA_010100001555
phosphoribosylpyrophosphate synthetase		ASA_1170	IYQ_14650	AS03_15655	AHA_3154	AHML_16960	HMPREF1171_00312	AcavA_010100008412	B565_0998	HMPREF1168_01873	HMPREF1170_03480	HMPREF1167_00905	HMPREF1169_02688	AaquA_010100001560
hypothetical		/	/	/	/	/	/	/	/	/	/	/	/	C1g0313		Haemophilus influenzae 22.1-21	CGSHi22121_01995
tRNA-Gln		ASA_1171	IYQ_t14682	AS03_15650	AHA_3153	AHML_t22428	HMPREF1171_04462	AcavA_010100t08478	B565_t033	?	?	?	?	AaquA_010100t03538
4-diphosphocytidyl-2C-methyl-D-erythritolkinase		ASA_1172	IYQ_14645	AS03_15645	AHA_3152	AHML_16955	HMPREF1171_00313	AcavA_010100008417	B565_0999	HMPREF1168_01874	HMPREF1170_03479	HMPREF1167_00904	HMPREF1169_02687	AaquA_010100001565
Outer-membrane lipoprotein LolB		ASA_1173	IYQ_14640	AS03_15640	AHA_3151	AHML_16950	HMPREF1171_00314	AcavA_010100008422	B565_1000	HMPREF1168_01875	HMPREF1170_03478	HMPREF1167_00903	HMPREF1169_02686	AaquA_010100001560
Glutamyl-tRNA reductase		ASA_1174	IYQ_14630, IYQ_14635	AS03_15630	AHA_3150	AHML_16945	HMPREF1171_00315	AcavA_010100008427	B565_1001	HMPREF1168_01876	HMPREF1170_03477	HMPREF1167_00902	HMPREF1169_02685	AaquA_010100001575
Protein chain release factor A		ASA_1175	IYQ_14625	AS03_15625	AHA_3149	AHML_16940	HMPREF1171_00316	AcavA_010100008432	B565_1002	HMPREF1168_01877	HMPREF1170_03476	HMPREF1167_00901	HMPREF1169_02684	AaquA_010100001580
Protein-glutamine N-methyltransferase HemK		ASA_1176	IYQ_14620	AS03_15620	AHA_3148	AHML_16935	HMPREF1171_00317	AcavA_010100008437	B565_1003	HMPREF1168_01878	HMPREF1170_03475	HMPREF1167_00900	HMPREF1169_02683	AaquA_010100001585
transcriptional regulator, invasion protein		ASA_1177	IYQ_14615	AS03_15615	AHA_3147	AHML_16930	HMPREF1171_00318	AcavA_010100008442	B565_1004	HMPREF1168_01879	HMPREF1170_03474	HMPREF1167_00899	HMPREF1169_02682	AaquA_010100001590
Transglutaminase-like superfamily	frameshift due to 14 bp insertion	ASA_1178	/	AS03_23515, pseudogene	AHA_3146	AHML_16925	HMPREF1171_00319	AcavA_010100008447	B565_1005	HMPREF1168_01880	HMPREF1170_03473	HMPREF1167_00898	HMPREF1169_02681	AaquA_010100001595
hypothetical		/	IYQ_14600	/	/	/	/	/	/	/	/	/	/	/		/
3-deoxy-D-manno-octulosonic acid (KDO) 8-phosphate synthase		ASA_1179	IYQ_14595	AS03_15610	AHA_3145	AHML_16920	HMPREF1171_00320	AcavA_010100008452	B565_1006	HMPREF1168_01881	HMPREF1170_03472	HMPREF1167_00897	HMPREF1169_02680	AaquA_010100001600
C4-dicarboxylate transporter DctA, DAACS family C4-dicarboxylate symporter		ASA_1180	IYQ_14590	AS03_15605	AHA_3144	AHML_16915	HMPREF1171_00321	AcavA_010100008457	B565_1007	/	HMPREF1170_03471	/	HMPREF1169_02679	AaquA_010100001605
autonomous glycyl radical cofactor		ASA_1181	IYQ_14585	AS03_15600	AHA_3143	AHML_16910	HMPREF1171_00322	AcavA_010100008478	B565_1008	HMPREF1168_01882	HMPREF1170_03470	HMPREF1167_00896	HMPREF1169_02678	AaquA_010100001610
amino acid ABC transporter substrate-binding protein		/	/	/	/	/	/	/	B565_1009	HMPREF1168_01883	HMPREF1170_03469, HMPREF1170_03468	HMPREF1167_00895	HMPREF1169_02677	/		Hahella chejuensis KCTC 2396	HCH_06097
IS630, ISAS4	intact, intergenic	ASA_1182	?	/	/	/	/	/	/	/	/	/	/	/
hypothetical		/	IYQ_14578	/	/	/	/	/	/	/	/	/	/	/		/
uracil-DNA glycosylase		ASA_1183	IYQ_14573	AS03_16525	AHA_3142	AHML_16905	HMPREF1171_00323	AcavA_010100008483	B565_1010	HMPREF1168_01884	HMPREF1170_03467	HMPREF1167_00894	HMPREF1169_02676	AaquA_010100001615
Hemerythrin HHE cation binding domain subfamily		ASA_1184	IYQ_14568	AS03_16530	AHA_3141	AHML_16900	HMPREF1171_00324	AcavA_010100008488	B565_1011	HMPREF1168_01885	HMPREF1170_03466	HMPREF1167_00893	HMPREF1169_02675	AaquA_010100001620
hypothetical		ASA_1185	IYQ_14563	AS03_16535	/	AHML_16895	HMPREF1171_00325	AcavA_010100008493	B565_3038	HMPREF1168_01838	HMPREF1170_01409	HMPREF1167_02758	HMPREF1169_00661	AaquA_010100001625		Shewanella piezotolerans WP3	swp_3743
transaldolase B		ASA_1186	IYQ_14558	AS03_16540	AHA_3140	AHML_16890	HMPREF1171_00326	AcavA_010100008498	B565_3037	HMPREF1168_01839	HMPREF1170_01410	HMPREF1167_02757	HMPREF1169_00662	AaquA_010100001630
sodium/alanine symporter		ASA_1187	IYQ_14553	AS03_16545	AHA_3139	AHML_16885	HMPREF1171_00327	AcavA_010100008503	B565_3036	HMPREF1168_01840	HMPREF1170_01411	HMPREF1167_02756	HMPREF1169_00663	AaquA_010100001635
transglutaminase family protein		ASA_1188	IYQ_14548	AS03_16550	AHA_3138	AHML_16880	HMPREF1171_00328	/	B565_3035	HMPREF1168_01841	HMPREF1170_01412	HMPREF1167_02755	HMPREF1169_00664	AaquA_010100001640		Shewanella loihica PV-4	Shew_2128
hypothetical		ASA_1189	IYQ_14543	AS03_16555	AHA_3137	AHML_16875	HMPREF1171_00329	/	B565_3034	HMPREF1168_01842	HMPREF1170_01413	HMPREF1167_02754	HMPREF1169_00665	AaquA_010100001645		Pseudomonas syringae pv. glycinea	PsgB076_10025
MoxR ATPase family		ASA_1190	IYQ_14538	AS03_16560	AHA_3136	AHML_16870	HMPREF1171_00330	/	B565_3033	HMPREF1168_01843	HMPREF1170_01414	HMPREF1167_02753	HMPREF1169_00666	AaquA_010100001650		Shewanella baltica OS185	Shew185_2051
beta-lactamase class C		ASA_1191	IYQ_14533	AS03_16565	AHA_3135	AHML_16865	HMPREF1171_00331	AcavA_010100008508	/	/	/	/	/	AaquA_010100001655		Klebsiella pneumoniae	CAG28256.1
IS3 family transposase	homologous to ASA_0534	/	/	/	/	/	HMPREF1171_00332, HMPREF1171_00333	/	/	/	/	/	/	/
hypothetical		/	/	/	/	/	HMPREF1171_00334	/	/	/	/	/	/	/		/
P2-like phage integrase		/	/	AS03_21700	/	/	HMPREF1171_00335	/	/	/	/	homologue to HMPREF1167_01937	HMPREF1169_01762	/		Yersinia enterocolitica subsp. enterocolitica 8081	P_001005978.1
hypothetical	homology to ASA_2564	/	homology to IYQ_01767	/	AHA_3134, AHA_2555	/	/	/	homology to B565_0087, B565_2031	/	/	/	/	/
multidrug efflux system protein MdtL		ASA_1192	IYQ_14528	AS03_16570	AHA_2243	AHML_11720	/	AcavA_010100008513	B565_3032	HMPREF1168_01844	HMPREF1170_01415	HMPREF1167_02752	HMPREF1169_00667	/
transcriptional regulator, LysR family		ASA_1193	IYQ_14523	AS03_16575	AHA_3133, AHA_2244	AHML_11715	/	AcavA_010100008513	B565_3031	HMPREF1168_01845	HMPREF1170_01416	HMPREF1167_02751	HMPREF1169_00668	/
Bor protein lambdoid prophage DLP12-like protein		/	/	/	/	/	/	/	/	HMPREF1168_01846	/	/	/	/		Escherichia coli H299	ZP_08382586.1
hypothetical	homology to ASA_2564	/	homology to IYQ_01767	/	homology to AHA_3134, AHA_2555	/	/		homology to B565_0087, B565_2031	HMPREF1168_01847, homology to HMPREF1168_00985	homology to HMPREF1170_00357	homology to HMPREF1167_03912	homology to HMPREF1169_03591	/
HTH-type transcriptional regulator YidZ	homologuous to ASA_1193	/	homologuous to IYQ_14523	/	homologuous to AHA_3133, AHA_2244	/	/	homologuous to AcavA_010100008513	homologuous to B565_3031	HMPREF1168_01848, homologuous to HMPREF1168_01845	homologuous to HMPREF1170_01416	homologuous to HMPREF1167_02751	homologuous to HMPREF1169_00668	/
inner membrane transporter YhiP		/	/	/	AHA_3132	/	HMPREF1171_02278	/	B565_3030	HMPREF1168_01849	HMPREF1170_01417	HMPREF1167_02750	HMPREF1169_00669	AaquA_010100001660		Salmonella enterica subsp. enterica serovar Schwarzengrund str. SL480	ZP_02660247.1
Holliday junction resolvase-like protein		ASA_1194	IYQ_14518	AS03_16580	AHA_3131	AHML_16855	HMPREF1171_02277	AcavA_010100008518	B565_3029	HMPREF1168_01850	HMPREF1170_01418	HMPREF1167_02749	HMPREF1169_00670	AaquA_010100001665		Klebsiella pneumoniae	pK29_p111
hypothetical		ASA_1195	IYQ_14513	AS03_16585	AHA_3130	AHML_16850	HMPREF1171_02276	AcavA_010100008523	B565_3028	HMPREF1168_01851	HMPREF1170_01419	HMPREF1167_02748	HMPREF1169_00671	AaquA_010100001670		Klebsiella pneumoniae	pK29_p113
methyl-accepting chemotaxis sensory transducer	frameshift due to 1 bp insertion	ASA_1196	potential frameshift	AS03_00460	AHA_3129, AHA_3197, AHA_1602	AHML_16845	HMPREF1171_02275	/	homology to B565_1366, B565_0961, B565_2075	/	/	/	/	AaquA_010100001675		Shewanella amazonensis SB2B	Sama_2607
glutathione synthetase gshB		ASA_1197	IYQ_14498	AS03_00455	AHA_3128	AHML_16840	HMPREF1171_02274	AcavA_010100008528	B565_3027	HMPREF1168_01852	HMPREF1170_01420	HMPREF1167_02747	HMPREF1169_00672	AaquA_010100001680
hypothetical	frameshift due to 2 bp deletion	ASA_1198	IYQ_14493	AS03_00450	AHA_3127	AHML_16835	HMPREF1171_02273	AcavA_010100008533	B565_3026	HMPREF1168_01853	HMPREF1170_01421	HMPREF1167_02746	HMPREF1169_00673	AaquA_010100001685
extracellular desoxyribonuclease		ASA_1199	IYQ_14488	AS03_00445	AHA_3126	AHML_16830	HMPREF1171_02272	AcavA_010100008538	B565_3025	HMPREF1168_01854	HMPREF1170_01422	HMPREF1167_02745	HMPREF1169_00674	AaquA_010100001690
SprT protein		ASA_1200	IYQ_14483	AS03_00440	AHA_3125	AHML_16825	HMPREF1171_02271	AcavA_010100008543	B565_3024	HMPREF1168_01855	HMPREF1170_01423	HMPREF1167_02744	HMPREF1169_00675	AaquA_010100001695
S-adenosylmethionine synthase metK		ASA_1201	IYQ_14478	AS03_00435	AHA_3124	AHML_16820	HMPREF1171_02270	AcavA_010100008548	B565_3023	HMPREF1168_01856	HMPREF1170_01424	HMPREF1167_02743	HMPREF1169_00676	AaquA_010100001700
transketolase 1		ASA_1202	IYQ_14473	AS03_00430	AHA_3123	AHML_16815	HMPREF1171_02269	AcavA_010100008553	B565_3022	HMPREF1168_01857	HMPREF1170_01425	HMPREF1167_02742	HMPREF1169_00677	AaquA_010100001705
hypothetical		/	/	/	/	/	/	/	/	/	HMPREF1170_01426	/	/	/		Vibrio sp. MED222	MED222_14315
hypothetical		/	/	/	/	/	/	/	/	HMPREF1168_01858	/	/	/	/		Pseudomonas extremaustralis 14-3 substr. 14-3b	Pext1s1_30086
putative transposase		/	/	/	/	/	/	AcavA_010100008558	/	/	/	/	/	/		Shewanella benthica KT99	KT99_17685
hemolysin expression modulating family protein, oriC-binding nucleoid-associated protein		/	/	/	/	/	/	AcavA_010100008563	/	/	/	/	/	/		Serratia odorifera 4Rx13	SOD_c00400
bacteriocin production protein		/	/	/	/	/	/	AcavA_010100008568	/	/	/	/	/	/		Alteromonas macleodii 'Deep ecotype'	MADE_1011880
hypothetical		/	/	/	/	/	/	AcavA_010100008573	/	/	/	/	/	/		/
hypothetical		/	/	/	/	/	/	AcavA_010100008578	/	/	/	/	/	/		Vibrio vulnificus MO6-24/O	VVMO6_01596
hypothetical, KilA-N domain family		/	/	/	/	/	/	AcavA_010100008583	/	homology to HMPREF1168_01789	/	/	/	/		Vibrio cholerae V51	ZP_04918528.1
hypothetical, 50S ribosomal protein L21		/	/	/	/	/	/	AcavA_010100008588	/	/	/	/	/	/		Bifidobacterium breve DSM 20213	ZP_06596482.1
phage single-stranded DNA-binding protein		/	/	/	/	/	/	AcavA_010100008593	/	/	/	/	/	/		Vibrio vulnificus MO6-24/O	VVMO6_03551
hypothetical		ASA_1203	IYQ_14468	AS03_00425	/	/	HMPREF1171_02268	AcavA_010100008608	/	/	/	/	/	AaquA_010100001710		Vibrio sp. Ex25	VEA_003197
LysR family transcriptional regulator		/	/	/	/	/	/	/	/	/	HMPREF1170_01428	/	/	/		Ralstonia eutropha JMP134	Reut_C6141
helicase subunit of the DNA excision repair complex		/	/	/	/	/	/	/	/	/	/	HMPREF1167_02741	/	/		Burkholderia pseudomallei 9	Bpseu9_40180
transcriptional regulator		/	/	/	/	AHML_16810	/	/	/	/	/	/	/	/
cyclic diguanylate phosphodiesterase (EAL) domain protein		/	/	/	/	AHML_16805	/	/	/	/	/	/	/	/		Vibrio parahaemolyticus RIMD 2210633	VP1768
Beta-ketoadipate enol-lactone hydrolase		/	/	/	/	AHML_16800	/	/	/	/	/	/	/	/		Vibrio cholerae PS15	EKY32221.1
hypothetical, endoribonuclease L-PSP		ASA_1204	IYQ_14463	AS03_00420	AHA_3122	AHML_16795	HMPREF1171_02267	AcavA_010100008598	B565_3021	HMPREF1168_01859	HMPREF1170_01431	HMPREF1167_02740	HMPREF1169_00678	AaquA_010100001715
hypothetical		/	/	/	AHA_3121	/	/	/	/	/	/	/	/	/		/
LuxR family transcriptional regulatory, chaperone HchA-associated		/	/	/	/	/	/	/	/	/	HMPREF1170_01430	/	/	/		Comamonas testosteroni ATCC 11996	EHN65877.1
chaperone protein HchA		/	/	/	AHA_3120	AHML_16790	/	/	/	/	HMPREF1170_01429	/	/	/		Pseudomonas aeruginosa PAO1	PA1135
hypothetical		/	/	/	/	/	/	AcavA_010100008603	B565_3020	/	HMPREF1170_01432	HMPREF1167_02739	HMPREF1169_00679	/		/
anhydro-N-acetylmuramic acid kinase		ASA_1205	IYQ_14458	AS03_00415	AHA_3119	AHML_16785	HMPREF1171_02266	AcavA_010100008613	B565_3019	HMPREF1168_03907	HMPREF1170_01433	HMPREF1167_02738	HMPREF1169_00680	AaquA_010100001720
cell wall endopeptidase, M23/M37 family		ASA_1206	IYQ_14453	AS03_22365, disrupted	AHA_3118	AHML_16780	HMPREF1171_02265	AcavA_010100008618	B565_3018	HMPREF1168_03906	HMPREF1170_01434	HMPREF1167_02737	HMPREF1169_00681	AaquA_010100001725
tyrosyl-tRNA synthetase		ASA_1207	IYQ_14448	AS03_00405	AHA_3117	AHML_16775	HMPREF1171_02264	AcavA_010100008623	B565_3017	HMPREF1168_03905	HMPREF1170_01435	HMPREF1167_02736	HMPREF1169_00682	AaquA_010100001730
conserved hypothetical transmembrane protein		ASA_1208	IYQ_14443	AS03_00400	AHA_1216	AHML_06450	HMPREF1171_02306	AcavA_010100006314	B565_2990	HMPREF1168_03880	HMPREF1170_01461	HMPREF1167_02709	HMPREF1169_00708	AaquA_010100011308
GtrA family integral membrane protein		ASA_1209	IYQ_14438	AS03_00395	AHA_1217	AHML_06455	HMPREF1171_02305	AcavA_010100006319	B565_2989	HMPREF1168_03879	HMPREF1170_01462	HMPREF1167_02708	HMPREF1169_00709	AaquA_010100011303
Glycosyl transferase, family 2		ASA_1210	IYQ_14433	AS03_00390	AHA_1218	AHML_06460	HMPREF1171_02304	AcavA_010100006324	B565_2988	HMPREF1168_03878	HMPREF1170_01463	HMPREF1167_02707	HMPREF1169_00710	AaquA_010100011298
hypothetical		ASA_1211	IYQ_14428	AS03_00385	AHA_1219	AHML_06465	HMPREF1171_02303	AcavA_010100006329	B565_2987	HMPREF1168_03877	HMPREF1170_01464	HMPREF1167_02706	HMPREF1169_00711	AaquA_010100011293
hypothetical		/	/	/	AHA_1220	/	/	/	/	/	/	/	/	/		/
ABC-type amino acid transporter, periplasmic-binding protein		ASA_1212	potential frameshift	AS03_00380	AHA_1221	AHML_06470	HMPREF1171_02302	AcavA_010100006334	B565_2986	HMPREF1168_03876	HMPREF1170_01465	HMPREF1167_02705	HMPREF1169_00712	AaquA_010100011288
cell wall degradation protein, ErfK/YbiS/YcfS/YnhG family protein		ASA_1213	IYQ_14413	AS03_00375	AHA_1222	AHML_06475	HMPREF1171_02301	AcavA_010100006339	B565_2985	HMPREF1168_03875	HMPREF1170_01466	HMPREF1167_02704	HMPREF1169_00713	AaquA_010100011283
M15 family non-peptidase		ASA_1214	IYQ_14408	AS03_00370	AHA_1223	AHML_06480	HMPREF1171_02300	AcavA_010100006344	B565_2984	HMPREF1168_03874	HMPREF1170_01467	HMPREF1167_02703	HMPREF1169_00714	AaquA_010100011278
hypothetical		ASA_1215	IYQ_14403	AS03_00365	AHA_1224	AHML_06485	HMPREF1171_02299	AcavA_010100006349	B565_2983	HMPREF1168_03873	HMPREF1170_01468	HMPREF1167_02702	HMPREF1169_00715	AaquA_010100011273
hypothetical		ASA_1216	IYQ_14398	AS03_00360	AHA_1225	AHML_06490	HMPREF1171_02298	AcavA_010100006354	B565_2982	HMPREF1168_03872	HMPREF1170_01469	HMPREF1167_02701	HMPREF1169_00716	AaquA_010100011268
cysteine biosynthesis protein CysZ		ASA_1217	IYQ_14393	AS03_00355	AHA_1226	AHML_06495	HMPREF1171_02297	AcavA_010100006359	B565_2981	HMPREF1168_03871	HMPREF1170_01470	HMPREF1167_02700	HMPREF1169_00717	AaquA_010100011263
chromosome segregation protein SMC		ASA_1218	IYQ_14388	AS03_00350	AHA_1227	AHML_06500	HMPREF1171_02296	AcavA_010100006364	B565_2980	HMPREF1168_03870	HMPREF1170_01471	HMPREF1167_02699	HMPREF1169_00718	AaquA_010100011258
cell division protein ZipA		ASA_1219	IYQ_14383	AS03_00345	AHA_1228	AHML_06505	HMPREF1171_02295	AcavA_010100006369	B565_2979	HMPREF1168_03869	HMPREF1170_01472	HMPREF1167_02698	HMPREF1169_00719	AaquA_010100011253
NAD-dependent DNA ligase		ASA_1220	IYQ_14378	AS03_00340	AHA_1229	AHML_06510	HMPREF1171_02294	AcavA_010100006374	B565_2978	HMPREF1168_03868	HMPREF1170_01473	HMPREF1167_02697	HMPREF1169_00720	AaquA_010100011243, AaquA_010100011248
hypothetical		/	/	/	/	/	/	/	B565_2977	/	/	/	/	C12g0068		Opitutaceae bacterium TAV1	ObacTA_00844
ISDvu4, transposase	homologue to ASA_3081	/	homologue to IYQ_06263	/	/	/	/	/	/	/	/	/	/	AaquA_010100011238
sugar ABC transporter ATPase		ASA_1221	IYQ_14373	AS03_00335	AHA_1230	AHML_06515	HMPREF1171_02293	AcavA_010100006379	B565_2976	HMPREF1168_01886	HMPREF1170_01474	HMPREF1167_02696	HMPREF1169_00721	AaquA_010100011233
anaerobic ribonucleoside-triphosphate reductase		ASA_1222	IYQ_14368	AS03_00330	AHA_1231	AHML_06520	HMPREF1171_02292	AcavA_010100006384	B565_2975	HMPREF1168_01887	HMPREF1170_01475	HMPREF1167_02695	HMPREF1169_00722	AaquA_010100011228
hypothetical		ASA_1223	IYQ_14363	AS03_00325	/	/	/	/	/	HMPREF1168_01888	/	/	/	/		/
anaerobic ribonucleotide reductase activating protein		ASA_1224	IYQ_14358	AS03_00320	AHA_1232	AHML_06525	HMPREF1171_02291	AcavA_010100006389	B565_2974	HMPREF1168_01889	HMPREF1170_01476	HMPREF1167_02694	HMPREF1169_00723	AaquA_010100011223
hypothetical		ASA_1225	IYQ_14353	AS03_00315	AHA_1233	AHML_06530	HMPREF1171_02290	AcavA_010100006394	B565_2973	HMPREF1168_01890	HMPREF1170_01477	HMPREF1167_02693	HMPREF1169_00724	AaquA_010100011218
IS3 family transposase A		/	/	/	/	/	/	/	homologous to B565_1867	/	/	HMPREF1167_02692	/	/
IS3 family transposase B		/	/	/	/	/	/	/	homologous to B565_1866	/	/	HMPREF1167_02691	/	/
hypothetical		/	/	/	AHA_1234	AHML_06535	HMPREF1171_02289	AcavA_010100006399	B565_2972	HMPREF1168_01891	HMPREF1170_01478	HMPREF1167_02690	HMPREF1169_00725	AaquA_010100011213		Vibrio parahaemolyticus RIMD 2210633	VP1819
hypothetical, Membrane-bound lysozyme-inhibitor of c-type lysozyme		ASA_1226	IYQ_14348	AS03_00310	AHA_1235	AHML_06540	HMPREF1171_02288	AcavA_010100006404	B565_2971	HMPREF1168_01892	HMPREF1170_01479	HMPREF1167_02689	HMPREF1169_00726	AaquA_010100011208
ABC-type amino acid transporter, periplasmic binding protein		ASA_1227	IYQ_14343	AS03_00305	AHA_1236	AHML_06545	HMPREF1171_02287	/	B565_2970	HMPREF1168_01893	HMPREF1170_01480	HMPREF1167_02688	HMPREF1169_00727	AaquA_010100011203		Shewanella oneidensis MR-1	SO_0056
hypothetical		/	/	/	AHA_1237	/	/	/	/	/	/	/	/			/
major facilitator superfamily permease		ASA_1228	IYQ_14338	AS03_00300	AHA_1238	AHML_06550	HMPREF1171_02286	AcavA_010100006409	B565_2969	HMPREF1168_01894	HMPREF1170_01481	HMPREF1167_02687	HMPREF1169_00728	potential framshift AaquA_010100011193, AaquA_010100011198
HlyD family secretion protein		ASA_1229	IYQ_14333	AS03_00295	AHA_1239	AHML_06555	HMPREF1171_02285	AcavA_010100006414	B565_2968	HMPREF1168_01895	HMPREF1170_01482	HMPREF1167_02686	HMPREF1169_00729	AaquA_010100011188
transcriptional regulator, MarR family		ASA_1230	IYQ_14328	AS03_00290	AHA_1240	AHML_06560	HMPREF1171_02284	AcavA_010100006419	B565_2967	HMPREF1168_01896	HMPREF1170_01483	HMPREF1167_02685	HMPREF1169_00730	AaquA_010100011183
hypothetical		/	IYQ_14323	AS03_00285	/	/	/	/	/	/	/	/	/	/		/
hypothetical		/	IYQ_14318	/	/	/	/	/	/	/	/	/	/	/		/
hypothetical		ASA_1231	?	AS03_00280	AHA_1241	/	HMPREF1171_02283	/	B565_2966	/	/	/	/	C12g0055		/
sodium:citrate symporter	frameshift due to 8 bp duplication	ASA_1232	potential frameshift	AS03_00260	AHA_1242	AHML_06565	HMPREF1171_02282	/	B565_2965	HMPREF1168_01897	HMPREF1170_01484	HMPREF1167_02684	HMPREF1169_00731	AaquA_010100011178		Vibrio metschnikovii CIP 69.14	ZP_05881644.1
NAD-dependent malic enzyme		ASA_1233	IYQ_14303	AS03_00255	AHA_1243	AHML_06570	HMPREF1171_02281	AcavA_010100006614	B565_2964	HMPREF1168_01898	HMPREF1170_01485	HMPREF1167_02683	HMPREF1169_00732	AaquA_010100011173
two-component system sensor histidine kinase		ASA_1234	IYQ_14298	AS03_00250	AHA_1244	AHML_06575	HMPREF1171_02280	AcavA_010100006424	B565_2963	HMPREF1168_01899	HMPREF1170_01486	HMPREF1167_02682	HMPREF1169_00733	AaquA_010100011168
two-component system response regulator		ASA_1235	IYQ_14293	AS03_00245	AHA_1245	AHML_06580	HMPREF1171_02279	AcavA_010100006429	B565_2962	HMPREF1168_01900	HMPREF1170_01487	HMPREF1167_02681	HMPREF1169_00734	AaquA_010100011163
aldo/keto reductase		/	IYQ_14283	AS03_00235	/	/	/	AcavA_010100006439	/	/	/	/	/	/		Delftia acidovorans SPH-1	Daci_1149
carboxymuconolactone decarboxylase family protein		/	/	AS03_00230	/	/	/	AcavA_010100006444	/	/	/	/	/	/		Silicibacter sp. TrichCH4B	ZP_05742435.1
drug/metabolite exporter family protein		/	/	AS03_00225	AHA_1246	AHML_06585	HMPREF1171_00336	AcavA_010100006449	B565_2961	HMPREF1168_01901	HMPREF1170_01488	HMPREF1167_02680	HMPREF1169_00735	AaquA_010100011158		Ralstonia sp. 5_2_56FAA	HMPREF0989_00291
AraC family transcriptional regulator		/	/	/	AHA_1247	AHML_06590	HMPREF1171_00337	AcavA_010100006454	B565_2960	HMPREF1168_01902	HMPREF1170_01489	HMPREF1167_02679	HMPREF1169_00736	AaquA_010100011153		Pseudogulbenkiania ferrooxidans 2002	ZP_03699021.1
aldehyde dehydrogenase		/	/	/	AHA_1248	AHML_06595	HMPREF1171_00338	AcavA_010100006459	B565_2959	HMPREF1168_01903	HMPREF1170_01490	/	HMPREF1169_00737	AaquA_010100011148		Shewanella loihica PV-4	Shew_3574
acetoin catabolism regulatory protein		/	IYQ_14278	/	AHA_1249	AHML_06600	HMPREF1171_00339	AcavA_010100006464	B565_2958	HMPREF1168_01904	HMPREF1170_01491	/	HMPREF1169_00738	AaquA_010100011143		Oceanimonas sp. GK1	GU3_08780
glutaryl-CoA dehydrogenase		/	/	/	AHA_1250	AHML_06605	HMPREF1171_00340	/	/	/	/	/	/	AaquA_010100011138		Hahella chejuensis KCTC 2396	HCH_06122
caib/baif family protein, L-carnitine dehydratase/bile acid-inducible protein F		/	/	/	AHA_1251	AHML_06610	HMPREF1171_00341	/	/	/	/	/	/	AaquA_010100011133		Tistrella mobilis KA081020-065	TMO_b0548
transcriptional regulator, LysR family		ASA_1236	IYQ_14288	AS03_00240	AHA_0743	/	/	AcavA_010100006434	/	/	/	/	/	/		Klebsiella pneumoniae 342	KPK_3258
hypothetical		ASA_1237	/	/	/	/	/	/	/	/	/	/	/	/		/
LysR family transcriptional regulator				AS03_00220	/	/	/									Xanthomonas arboricola
hypothetical protein		/	/	AS03_00215	/	/	/	/	/	/	/	/	/	/
hypothetical protein		/	/	AS03_00210	/	/	/	/	/	/	/	/	/	/
tautomerase		/	/	AS03_00205	/	/	/	/	/	/	/	/	/	/		/
gamma-glutamyl-gamma-aminobutyraldehyde dehydrogenase		/	/	AS03_00200	/	/	/	/	/	/	/	/	/	/		Aeromonas salmonicida subsp. salmonicida A449	ASA_4155
ATPase AAA, two-component system flagellar response regulator FlrC		/	/	AS03_00195	/	/	/	/	/	/	/	/	/	/		Aeromonas salmonicida subsp. salmonicida A449	ASA_1507
GGDEF domain protein		ASA_1238	IYQ_14268, IYQ_14273 (fragment)	AS03_22360, disrupted	/	/	/	AcavA_010100006469	/	/	/	HMPREF1167_02678	/	/		Photobacterium damselae subsp. damselae CIP 102761	ZP_06155291.1
lactoylglutathione lyase		ASA_1239	IYQ_14263	AS03_00185	AHA_1252	AHML_06615	HMPREF1171_00342	AcavA_010100006474	B565_2957	HMPREF1168_01905	HMPREF1170_01492	HMPREF1167_02677	HMPREF1169_00739	AaquA_010100011128
two-component system response regulator PhoB		ASA_1240	IYQ_14258	AS03_00180	AHA_1253	AHML_06620	HMPREF1171_00343	AcavA_010100006479	B565_2956	HMPREF1168_01906	HMPREF1170_01493	HMPREF1167_02676	HMPREF1169_00740	AaquA_010100011123
two-component system senor histidine kinase PhoR		ASA_1241	IYQ_14253	AS03_00175	AHA_1254	AHML_06625	HMPREF1171_00344	AcavA_010100006484	B565_2955	HMPREF1168_01907	HMPREF1170_01494	HMPREF1167_02675	HMPREF1169_00741	Potential frameshift AaquA_010100011113, AaquA_010100011118
phosphate-binding protein		ASA_1242	IYQ_14248	AS03_00170	AHA_1255	AHML_06630	HMPREF1171_00345	AcavA_010100006489	B565_2954	HMPREF1168_01908	HMPREF1170_01495	HMPREF1167_02674	HMPREF1169_00742	AaquA_010100011108
Zn-dependent protease with chaperone function		ASA_1243	IYQ_14243	AS03_00165	AHA_1256	AHML_06635	HMPREF1171_00346	AcavA_010100006494	B565_2953	HMPREF1168_01909	HMPREF1170_01496	HMPREF1167_02673	HMPREF1169_00743	AaquA_010100011103
GCN5-related N-acetyltransferase		ASA_1244	IYQ_14238	AS03_00160	AHA_1257	AHML_06640	HMPREF1171_00347	AcavA_010100006499	B565_2952	HMPREF1168_01910	HMPREF1170_01497	HMPREF1167_02672	HMPREF1169_00744	AaquA_010100011098
NAGC-like transcriptional regulator		ASA_1245	IYQ_14233	AS03_00155	AHA_1258	AHML_06645	HMPREF1171_00348	AcavA_010100006504	B565_2951	HMPREF1168_01911	HMPREF1170_01498	HMPREF1167_02671	HMPREF1169_00745	AaquA_010100011093
copper homeostasis protein CutC		ASA_1246	IYQ_14228	AS03_00150	AHA_1259	AHML_06650	HMPREF1171_00349	AcavA_010100006509	B565_2950	HMPREF1168_01912	HMPREF1170_01499	HMPREF1167_02670	HMPREF1169_00746	AaquA_010100011083, AaquA_010100011088
hypothetical	fragment ASA_1246	/	fragment IYQ_14228	/	AHA_1260, homologue to a fragment of AHA_1259	/	/	fragment AcavA_010100006509	fragment B565_2950	/	/	/	/	fragment C12g0037
FKBP-type peptidyl-prolyl cis-trans isomerase		ASA_1247	IYQ_14223	AS03_00145	AHA_1261	AHML_06655	HMPREF1171_00351	AcavA_010100006514	B565_2949	HMPREF1168_01913	HMPREF1170_01500	HMPREF1167_02669	HMPREF1169_00747	AaquA_010100011078
ABC-type transporter, ATP-binding protein		ASA_1248	IYQ_14218	AS03_00140	AHA_1262	AHML_06660	HMPREF1171_00352	AcavA_010100006519	/	/	/	/	/	AaquA_010100011073		Thiothrix nivea DSM 5205	ZP_10103179.1
ABC-type transporter, permease protein		ASA_1249	IYQ_14213	AS03_00135	AHA_1263	AHML_06665	HMPREF1171_00353	AcavA_010100006524	/	/	/	/	/	AaquA_010100011068		Pseudoalteromonas spongiae UST010723-006	ZP_10300292.1
hypothetical		ASA_1250	IYQ_14208	AS03_00130	AHA_1264	AHML_06670	HMPREF1171_00354	AcavA_010100006529	B565_2948	HMPREF1168_01914	HMPREF1170_01501	HMPREF1167_02668	HMPREF1169_00748	AaquA_010100011063
ABC-type amino acid transport/signal transduction systems, periplasmic component/domain		/	/	/	/	/	HMPREF1171_00355	AcavA_010100006534	/	/	/	/	/	AaquA_010100011058		Hahella chejuensis KCTC 2396	HCH_05807
amino acid ABC transporter permease		/	/	/	/	/	HMPREF1171_00356	AcavA_010100006539	/	/	/	/	/	AaquA_010100011053		Hahella chejuensis KCTC 2396	HCH_05808
amino acid ABC transporter permease		/	/	/	/	/	HMPREF1171_00357	AcavA_010100006544	/	/	/	/	/	AaquA_010100011048		Hahella chejuensis KCTC 2396	HCH_05809
ABC transporter-like protein		/	/	/	/	/	HMPREF1171_00358	AcavA_010100006549	/	/	/	/	/	AaquA_010100011043		Hahella chejuensis KCTC 2396	HCH_05810
hypothetical		ASA_1251	IYQ_14203	AS03_00125	AHA_1265	AHML_06675	HMPREF1171_00359	AcavA_010100006554	B565_2947	HMPREF1168_01915	HMPREF1170_01502	HMPREF1167_02667	HMPREF1169_00749	AaquA_010100011038
hypothetical		/	/	/	/	/	/	/	/	HMPREF1168_01916	/	/	/	/		/
NUDIX hydrolase		ASA_1252	IYQ_14198	AS03_00120	AHA_1266	AHML_06680	HMPREF1171_00360	AcavA_010100006559	B565_2946	HMPREF1168_01917	HMPREF1170_01503	HMPREF1167_02666	HMPREF1169_00750	AaquA_010100011033
anaerobic phenylacetate CoA ligase		ASA_1253	IYQ_14193	AS03_22370, disrupted	AHA_1267	AHML_06685	HMPREF1171_00361	/	B565_2945	HMPREF1168_01918	HMPREF1170_01504	HMPREF1167_02665	HMPREF1169_00751	AaquA_010100011028		Bradyrhizobium sp. ORS 375	ZP_09424083.1
peroxiredoxin		ASA_1254	IYQ_14188	AS03_00110	AHA_1268	AHML_06690	HMPREF1171_00362	AcavA_010100006564	B565_2944	HMPREF1168_01919	HMPREF1170_01505	HMPREF1167_02664	HMPREF1169_00752	AaquA_010100011023
K+-dependent Na+/Ca+ exchanger related-protein		ASA_1255	IYQ_14183	AS03_00105	AHA_1269	AHML_06695	HMPREF1171_00363	AcavA_010100006569	B565_2943	HMPREF1168_01920	HMPREF1170_01506	HMPREF1167_02663	HMPREF1169_00753	AaquA_010100011018
ornithine decarboxylase		ASA_1256	IYQ_14178	AS03_00100	AHA_1270	AHML_06700	HMPREF1171_00364	AcavA_010100006574	B565_2942	HMPREF1168_01921	HMPREF1170_01507	HMPREF1167_02662	HMPREF1169_00754	AaquA_010100011013
hypothetical		/	IYQ_14173	AS03_00095	/	/	/	/	/	HMPREF1168_01922	/	/	/	/		/
hypothetical		/	/		/	/	/	/	/	/	/	/	/	C12g0022		Burkholderia pseudomallei 1710b	homology to BURPS1710b_3714
sodium/alanine symporter		ASA_1257	IYQ_14168	AS03_00091, AS03_00092	AHA_1271	AHML_06705	HMPREF1171_00365	AcavA_010100006579	B565_2941	HMPREF1168_01923	HMPREF1170_01508	HMPREF1167_02661	HMPREF1169_00755	AaquA_010100011008
DNA helicase-like protein		/	/		/	/	/	/	B565_2940	/	/	/	HMPREF1169_00756	/		Pseudomonas stutzeri ATCC 17588 = LMG 11199	PSTAB_3394
biotin/lipoate A/B protein ligase family		ASA_1258	IYQ_14163	AS03_00090	AHA_1272	AHML_06710	HMPREF1171_00366	AcavA_010100006584	B565_2939	HMPREF1168_01924	HMPREF1170_01509	HMPREF1167_02660	HMPREF1169_00757	AaquA_010100011003
xanthine/uracil permease family protein		ASA_1259	IYQ_14158	AS03_00085	AHA_1273	AHML_06715	HMPREF1171_00367	AcavA_010100006589	B565_2938	HMPREF1168_01925	HMPREF1170_01510	HMPREF1167_02659	HMPREF1169_00758	AaquA_010100010998
GGDEF domain protein		ASA_1260	IYQ_14153	AS03_00081, AS03_00082	AHA_1274	AHML_06720	HMPREF1171_00368	AcavA_010100006594	B565_2937	HMPREF1168_01926	HMPREF1170_01511	HMPREF1167_02658	HMPREF1169_00759	AaquA_010100010993
hypothetical, protein YciN		ASA_1261	IYQ_14148	AS03_00080	AHA_1275	AHML_06725	HMPREF1171_00369	AcavA_010100006599	B565_2936	HMPREF1168_01927	HMPREF1170_01512	HMPREF1167_02657	HMPREF1169_00760	AaquA_010100010988
MATE efflux family protein		ASA_1262	IYQ_14143	AS03_00075	AHA_1276	AHML_06730	HMPREF1171_00370	AcavA_010100006604	B565_2935	HMPREF1168_01928	HMPREF1170_01513	HMPREF1167_02656	HMPREF1169_00761	AaquA_010100010983
transcriptional regulator, AraC family		ASA_1263	IYQ_14138	AS03_00070	AHA_1277	AHML_06735	HMPREF1171_00371	AcavA_010100006609	B565_2934	HMPREF1168_01929	HMPREF1170_01514	HMPREF1167_02655	HMPREF1169_00762	AaquA_010100010978
malate dehydrogenase (oxaloacetate-decarboxylating)		ASA_1264	IYQ_14133	AS03_00065	AHA_1278	AHML_06740	HMPREF1171_00372	AcavA_010100006614	B565_2933	HMPREF1168_01930	HMPREF1170_01515	HMPREF1167_02654	HMPREF1169_00763	AaquA_010100010973
outer membrane protein		ASA_1265	potential frameshift	AS03_00060	AHA_1279	AHML_06745	HMPREF1171_00373	AcavA_010100006619	B565_2932	HMPREF1168_01931	HMPREF1170_01516	HMPREF1167_02653	HMPREF1169_00764	AaquA_010100010968
outer membrane protein OmpAII		ASA_1266	IYQ_14118	AS03_00055	AHA_1280	AHML_06750	HMPREF1171_00374	AcavA_010100006624	B565_2931	HMPREF1168_01932	HMPREF1170_01517	HMPREF1167_02653	HMPREF1169_00765	AaquA_010100010963
IS3 family transposase B		/	/	/	/	/	/	/	homologous to B565_1866	/	/	HMPREF1167_02652	/	/
IS3 family transposase A		/	/	/	/	/	/	/	homologous to B565_1827	/	/	HMPREF1167_02651	/	/
outer membrane protein OmpA		ASA_1267	IYQ_14113	AS03_00050	AHA_1281	AHML_06755	HMPREF1171_00375	AcavA_010100006629	B565_2930	HMPREF1168_01933	HMPREF1170_01518	HMPREF1167_02650	HMPREF1169_00766	AaquA_010100010958
hypothetical		ASA_1268	IYQ_14108	AS03_00045	AHA_1282	AHML_06760	HMPREF1171_00376	AcavA_010100006634	B565_2929	HMPREF1168_01934	HMPREF1170_01519	HMPREF1167_02649	HMPREF1169_00767	AaquA_010100010953
transcriptional protein		ASA_1269	IYQ_14103	AS03_00040	AHA_1283	AHML_06765, AHML_06770	HMPREF1171_00377	AcavA_010100006639	B565_2928	HMPREF1168_01935	HMPREF1170_01520	HMPREF1167_02648	HMPREF1169_00768	AaquA_010100010948
sodium-dependent symporter family protein		ASA_1270	IYQ_14098	AS03_00035	AHA_1284	AHML_06775	HMPREF1171_00378	AcavA_010100006644	/	HMPREF1168_01936	/	/	/	AaquA_010100010943		Chromobacterium violaceum ATCC 12472	CV_2380
Amino acid permease family protein		/	/	/	/	/	/	/	B565_2927	/	HMPREF1170_01521	HMPREF1167_02647	HMPREF1169_00769	/		Clostridium sporogenes PA 3679	EHN14683.1
alpha/beta hydrolase, patatin		ASA_1271	IYQ_14093	AS03_22350, disrupted	AHA_1285	AHML_06780	HMPREF1171_00379	AcavA_010100006649	B565_2926	HMPREF1168_01937	HMPREF1170_01522	HMPREF1167_02646	HMPREF1169_00770	AaquA_010100010938
GGDEF domain protein		ASA_1272	IYQ_14088	AS03_22345, disrupted	AHA_1286	AHML_06785	HMPREF1171_00380	AcavA_010100006654	B565_2925	HMPREF1168_01938	HMPREF1170_01523	HMPREF1167_02645	HMPREF1169_00771	AaquA_010100010933
HlyD family secretion protein		ASA_1273	IYQ_14083	AS03_00020	AHA_1287	AHML_06790	HMPREF1171_00381	AcavA_010100006659	B565_2924	HMPREF1168_01939	HMPREF1170_01524	HMPREF1167_02644	HMPREF1169_00772	AaquA_010100010928
multidrug resistance protein		ASA_1274	IYQ_14078	AS03_00015	AHA_1288	AHML_06795	HMPREF1171_00382	AcavA_010100006664	B565_2923	HMPREF1168_01940	HMPREF1170_01525	HMPREF1167_02643	HMPREF1169_00773	AaquA_010100010923
hypothetical		ASA_1275	IYQ_14073	AS03_00010	AHA_1289	AHML_06800	HMPREF1171_00383	/	B565_2383	HMPREF1168_02487	HMPREF1170_02030	HMPREF1167_00375	HMPREF1169_01285	AaquA_010100010918		Tolumonas auensis DSM 9187	Tola_2571
radical SAM domain-containing protein		ASA_1276	IYQ_14068	AS03_00005	AHA_1290	AHML_06805	HMPREF1171_00384	AcavA_010100006669	B565_2922	HMPREF1168_03788	HMPREF1170_01526	HMPREF1167_02642	HMPREF1169_00774	AaquA_010100010913
metallophosphoesterase		/	/		/	/	/	/	/	/	/	/	HMPREF1169_00775, HMPREF1169_00776	/		Pectobacterium sp. SCC3193	W5S_3430
hypothetical		/	/		/	/	/	/	/	/	HMPREF1170_01527	/	/	/		/
hypothetical		/	/		/	/	/	/	/	/	HMPREF1170_01528	/	/	/		/
hypothetical		/	/		/	/	/	/	/	/	HMPREF1170_01529	/	/	/		/
AraC family transcriptional regulator		/	/		/	/	HMPREF1171_00385	/	/	/	/	/	/	/		Pseudomonas mendocina DLHK
putative threonine efflux protein		/	/		/	/	HMPREF1171_00386	/	/	/	/	/	/	/		Pseudomonas sp. GM50	ZP_10648882.1|
short-chain dehydrogenase/reductase SDR		/	/		/	/	HMPREF1171_00387	/	/	/	/	/	/	/		Serratia proteamaculans 568	Spro_3866
aldehyde dehydrogenase		/	/		/	/	HMPREF1171_00388	/	/	/	/	/	/	/		Serratia proteamaculans 568	Spro_3867
AraC family transcriptional regulator		/	/		/	/	HMPREF1171_00389	/	/	/	/	/	/	/		Rhizobium sp. AP16	ZP_10535421.1
aminotransferase, class V		/	/		/	/	HMPREF1171_00390	/	/	/	/	/	/	/		Burkholderia ubonensis Bu	ZP_02377592.1
hypothetical		/	/		/	/	HMPREF1171_00391	/	/	/	/	/	/	/		Burkholderia ubonensis Bu	ZP_02377593.1
hypothetical		/	/		/	/	/	AcavA_010100006674	/	/	/	/	/	/		/
hypothetical		/	/		/	/	/	AcavA_010100006679	/	/	/	/	/	/		/
Fic protein family		/	/		/	/	/	/	B565_2921	/	/	/	/	/		Salmonella enterica subsp. enterica serovar Typhi str. J185	ZP_03376772.1
hypothetical		/	/		/	/	/	/	B565_2920	/	/	/	/	/		Selaginella moellendorffii	SELMODRAFT_423400
ea31, phage lambda		/	/		/	/	/	/	/	HMPREF1168_03787	/	/	/	/		Escherichia coli J53	EIE36248.1
ea59, phage Hau3 resistance protein		/	/		/	/	/	/	/	HMPREF1168_03786	/	/	/	/		Escherichia coli J53	EIE36247.1
deoxyguanosinetriphosphate triphosphohydrolase-like protein		/	/		/	/	/	/	/	/	/	HMPREF1167_02641	/	/		Shewanella pealeana ATCC 700345	Spea_2917
histidine acid phosphatase family protein		/	/		/	/	/	AcavA_010100018585	B565_2919	HMPREF1168_03785	HMPREF1170_01530	HMPREF1167_02640	HMPREF1169_00777	/		Marinomonas sp. MWYL1	Mmwyl1_0164
hypothetical		/	/		/	/	/	/	B565_2918	/	/	/	HMPREF1169_00778	/		Pectobacterium atrosepticum SCRI1043	ECA0430
hypothetical		/	/		/	/	/	/	B565_2917	/	/	/	HMPREF1169_00779	/		Pectobacterium atrosepticum SCRI1043	ECA0429
putative porin, outer membrane protein/peptidoglycan-associated (lipo)protein		/	/		/	/	/	/	B565_2916	/	/	/	HMPREF1169_00780	/		Pectobacterium atrosepticum SCRI1043	ECA0428
hypothetical		/	/		AHA_1291	/	/	/	/	/	/	/	/	/		Serratia sp. AS12	SerAS12_0297
hypothetical		/	/		AHA_1292	/	/	/	/	/	/	/	/	/		Clostridium sp. D5	HMPREF0240_02323
hypothetical		ASA_1277	/		/	/	/	/	/	/	/	/	/	/		/
hypothetical	frameshift due to 58 bp deletion, homologue to IYQ_14063 A salmonicida 01-B526	ASA_1278	IYQ_14063		/	/	/	/	/	/	/	/	/	/		Leptospira interrogans serovar Lai str. 56601	LA_1794
TnpU		/	/	AS03_18340	/	/	/	/	/	/	/	/	/	/		Klebsiella pneumoniae	ACJ47801.1
hypothetical		ASA_1279	IYQ_14058	AS03_18335	/	/	/	/	/	/	/	/	/	/		Serratia odorifera 4Rx13	SOD_a01170
hypothetical		ASA_1280	IYQ_14053	AS03_18330	/	/	/	/	/	/	HMPREF1170_01538	/	/	/		Yersinia kristensenii ATCC 33638	ykris0001_10790
hypothetical		/	/	/	/	/	/	AcavA_010100006688	/	/	/	/	/	/		Nitrosococcus halophilus Nc4	Nhal_0314
NACHT family-like NTPase		/	/	/	/	/	/	/	/	/	/	/	/	AaquA_010100010904		Shewanella baltica OS195	Sbal195_3798
hypothetical		/	/	/	/	/	/	/	/	/	/	/	/	/		Achromobacter piechaudii ATCC 43553	ZP_06690093.1|
hypothetical		/	/	/	/	/	/	/	/	/	/	/	/	/		Pectobacterium carotovorum subsp. carotovorum PC1	PC1_1096
hypothetical		ASA_1281	IYQ_14048	AS03_18325	AHA_1293	AHML_06810	/	AcavA_010100006693	/	/	HMPREF1170_01531	HMPREF1167_02639	/	AaquA_010100010899		/
Short-chain dehydrogenase/reductase SDR		/	/	/	/	/	/	/	B565_2913	HMPREF1168_03784	HMPREF1170_01539	HMPREF1167_02633	HMPREF1169_00783	/		Photobacterium profundum 3TCK	ZP_01220242.1
NodD transcription activator-related protein		/	/	/	/	/	/	/	B565_2912	HMPREF1168_03783	HMPREF1170_01540	HMPREF1167_02632	HMPREF1169_00784	/		Photobacterium profundum 3TCK	ZP_01220241.1
oxidoreductase, Gfo/Idh/MocA family		ASA_1282	IYQ_14043	AS03_23745, pseudogene	AHA_1300	AHML_06825	HMPREF1171_00398	AcavA_010100006698	B565_2911	HMPREF1168_03782	HMPREF1170_01541	HMPREF1167_02631	HMPREF1169_00785	AaquA_010100010884
hypothetical		/	/	/	/	AHML_06830	/	/	/	/	/	/	/	AaquA_010100010879		/
crossover junction endodeoxyribonuclease RuvC		ASA_1283	IYQ_14038	AS03_06365, AS03_18315	AHA_1301	AHML_06835	HMPREF1171_00399	AcavA_010100006703	B565_1180	HMPREF1168_02024	HMPREF1170_03297	HMPREF1167_00696	HMPREF1169_02504	AaquA_010100010874
aquaporin Z, transmembrane water channel		ASA_1284	IYQ_14033	AS03_18310	AHA_1302	AHML_06840	HMPREF1171_00400	AcavA_010100006708	B565_1292	HMPREF1168_02091	HMPREF1170_03198	HMPREF1167_00623	HMPREF1169_02388	AaquA_010100010869
transglycosylase SLT domain protein		ASA_1285	IYQ_14028	AS03_18305	AHA_1303	AHML_06845	HMPREF1171_00401	AcavA_010100006713	B565_1293	HMPREF1168_02092	HMPREF1170_03197	HMPREF1167_00622	HMPREF1169_02387	AaquA_010100010864
alpha-amylase, extracellular		ASA_1286	IYQ_14023	AS03_23750, pseudogene	AHA_1304	AHML_06850	HMPREF1171_00402	/	B565_1911	HMPREF1168_02784	HMPREF1170_02537, HMPREF1170_02538	HMPREF1167_01791	HMPREF1169_01821	AaquA_010100010859		Photobacterium profundum 3TCK	ZP_01222775.1
protease LasA, peptidase M23		ASA_1287	IYQ_14018	AS03_18300	AHA_1305	AHML_06855	HMPREF1171_00403	/	/	/	/	/	/	AaquA_010100010854		Pseudomonas aeruginosa PAO1	CAA39397.1
acetyltransferase		ASA_1288	IYQ_14013	AS03_18295	AHA_1306	AHML_06860	HMPREF1171_00404	AcavA_010100006718	B565_1294	HMPREF1168_02093	HMPREF1170_03196	HMPREF1167_00621	HMPREF1169_02386	AaquA_010100010849
lipoprotein		ASA_1289	IYQ_14008	AS03_18290	AHA_1307	AHML_06865	HMPREF1171_00405	AcavA_010100006723	B565_1295	HMPREF1168_02094	HMPREF1170_03195	HMPREF1167_00620	HMPREF1169_02385	AaquA_010100010844
Phosphatidylserine/phosphatidylglycerophosphate/ cardiolipin synthase		ASA_1290	IYQ_14003	AS03_18285	AHA_1308	AHML_06870	HMPREF1171_00406	AcavA_010100006728	B565_1296	HMPREF1168_02095	HMPREF1170_03194	HMPREF1167_00619	HMPREF1169_02384	AaquA_010100010839
putative lipoprotein		ASA_1291	IYQ_13998	AS03_18350	AHA_1309	AHML_06875	HMPREF1171_00407	AcavA_010100006733	B565_1297	HMPREF1168_02096	HMPREF1170_03193	HMPREF1167_00618	HMPREF1169_02383	AaquA_010100010834
formyltetrahydrofolate deformylase		ASA_1292	IYQ_13993	AS03_18355	AHA_1310	AHML_06880	HMPREF1171_00408	AcavA_010100006738	B565_1298	HMPREF1168_02097	HMPREF1170_03192	HMPREF1167_00617	HMPREF1169_02382	AaquA_010100010829
hypothetical		/	IYQ_13988	/	/	/	/	/	/	/	/	/	/	/		Ralstonia solanacearum CMR15	homology to CBJ40868.1
3,4-dihydroxy-2-butanone 4-phosphate synthase		ASA_1293	IYQ_13983	AS03_18360	AHA_1311	AHML_06885	HMPREF1171_00409	AcavA_010100006743	B565_1299	HMPREF1168_02098	HMPREF1170_03191	HMPREF1167_00616	HMPREF1169_02381	AaquA_010100010824
outer membrane lipoprotein		ASA_1294	IYQ_13978	AS03_18365	/	AHML_06890	/	AcavA_010100006748	B565_1300	HMPREF1168_02099	HMPREF1170_03190	HMPREF1167_00615	HMPREF1169_02380	AaquA_010100010819		Shewanella halifaxensis HAW-EB4	Shal_1016
thioredoxin-like protein		ASA_1295	IYQ_13973	AS03_18370	AHA_1312	AHML_06895	HMPREF1171_00410	AcavA_010100006753	B565_1301	HMPREF1168_02100	HMPREF1170_03189	HMPREF1167_00614	HMPREF1169_02379	AaquA_010100010814
4'-phosphopantetheinyl transferase		ASA_1296	IYQ_13968	AS03_18375	AHA_1313	AHML_06900	HMPREF1171_00411	AcavA_010100006758	B565_1302	HMPREF1168_02101	HMPREF1170_03188	HMPREF1167_00613	HMPREF1169_02378	AaquA_010100010809
lipoprotein NlpC		ASA_1297	IYQ_13963	AS03_18380	AHA_1314	AHML_06905	HMPREF1171_00412	AcavA_010100006763	B565_1303	HMPREF1168_02102	HMPREF1170_03187	HMPREF1167_00612	HMPREF1169_02377	AaquA_010100010804
SAM-dependent methyltransferase,23S rRNA mA1618 methyltransferase		ASA_1298	IYQ_13958	AS03_18385	AHA_1315	AHML_06910	HMPREF1171_00413	AcavA_010100006768	B565_1304	HMPREF1168_02103	HMPREF1170_03186	HMPREF1167_00611	HMPREF1169_02376	AaquA_010100010799
hypothetical		/	/	/	/	/	/	AcavA_010100006773	/	/	/	/	/	/		/
acyl dehydratase, nodulation protein N		ASA_1299	IYQ_13953	AS03_18390	AHA_1316	AHML_06915	HMPREF1171_00414	AcavA_010100006778	B565_1305	HMPREF1168_02104	HMPREF1170_03185	HMPREF1167_00610	HMPREF1169_02375	AaquA_010100010794
Sodium-dependent transporter		/	/	/	/	/	/	/	B565_1306	HMPREF1168_02105	HMPREF1170_03184	HMPREF1167_00609	HMPREF1169_02374	/		Vibrio splendidus 12B01	ZP_00990037.1
hypothetical		ASA_1300	IYQ_13948	AS03_18395	AHA_1317	AHML_06920	HMPREF1171_00415	AcavA_010100006783	B565_1307	HMPREF1168_02106	HMPREF1170_03183	HMPREF1167_00608	HMPREF1169_02373	C11g0107 (fragment), C11g0108 (fragment)
LysM domain-containing protein		ASA_1301	IYQ_13943	AS03_18400	AHA_1318	AHML_06925	HMPREF1171_00416	AcavA_010100006788	B565_1308	HMPREF1168_02107	HMPREF1170_03182	HMPREF1167_00607	HMPREF1169_02372	AaquA_010100010779
tRNA-Ser		ASA_1302	IYQ_t14585	AS03_18405	AHA_1319	AHML_t22364	HMPREF1171_04463	AcavA_010100t06810	B565_t040	HMPREF1168_04161	?	?	?	AaquA_010100t10913
hypothetical		/	/		/	AHML_06930	/	/	/	/	/	/	/	/		Methylophaga lonarensis MPL	MPL1_12331
DNA methylase containing a Zn-ribbon		/	/		/	AHML_06935	/	/	/	/	/	/	/	/		Escherichia coli UMNK88	AEE58221.1
hypothetical		/	/		/	AHML_06940	/	/	/	/	/	/	/	/		/
hypothetical		/	/		/	AHML_06945	/	/	/	/	/	/	/	/		Escherichia coli UMNK88	AEE58222.1
ATPase AAA		/	/		/	AHML_06950	/	/	/	/	/	/	/	/		Escherichia coli UMNK88	AEE58223.1
hypothetical		/	/		/	AHML_06955	/	/	/	/	/	/	/	/		Methylophaga lonarensis MPL	MPL1_12301
hypothetical		/	/		/	/	/	/	/	/	/	/	/	/		/
hypothetical		/	/		/	/	/	/	/	/	/	/	/	/		Vibrio shilonii AK1	VSAK1_09813
YsrA, putative secretable repeat protein		/	/		/	/	homology to HMPREF1171_00998	AcavA_010100006793	/	/	/	/	/	AaquA_010100010057		Yersinia enterocolitica	pYe44492_007
hypothetical		/	/		/	/	/	AcavA_010100006798	/	/	/	/	/	/		Pseudomonas stutzeri ATCC 14405 = CCUG 16156	PstZobell_00712
methyl-accepting chemotaxis protein		/	/		/	/	/	AcavA_010100006803	/	/	/	/	/	/		Klebsiella pneumoniae subsp. pneumoniae HS11286	KPHS_p100380
heat shock protein 70, Dnak		/	/		/	/	/	AcavA_010100006810	/	/	/	/	/	/		Prevotella bryantii B14	ZP_07060744.1
hypothetical		/	/		/	/	/	AcavA_010100006815	/	/	/	/	/	/		/
[truncated: 6,743 more rows]
[truncated: 1 more columns]
