# Supplementary material for: Aeromonas salmonicida subsp. salmonicida in the light of its type-three secretion system
Source: Microb Biotechnol. 2013 Oct 7;7(5):381–400. doi: 10.1111/1751-7915.12091 (PMC4229320; doi:10.1111/1751-7915.12091)
Supplement: Movies S1 and S2 — Rapid cell-rounding induced by the T3SS of A. salmonicida. Epithelioma papulosum cyprini cells (EPCs) seeded in a glass bottom well and exposed to A. salmonicida wt JF2267 (S1) and ΔascV mutant JF2747 (S2) expressing GFP (after induction with IPTG) for 120 min. Following infection at 20°C, time-lapse imaging using video microscopy was performed using a Nikon Eclipse TE2000-U inverted microscope equipped with a climate-controlled chamber. Data acquisition and image processing were performed using NIS software of Nikon Instruments. DIC and fluorescence images were acquired and assembled in movies. Image acquisition at intervals of 2 min for 120 min. MOI of 10:1 (bacteria: fish cells). [file mbt20007-0381-sd3.zip]

Archive with 2 entries (2 files):
- mbt2_12091-sup-001-MovieS1.mp4
- mbt2_12091-sup-001-MovieS2.mp4
